# Supplementary material for: Genomic chart guiding embryonic stem cell cardiopoiesis
Source: Genome Biol. 2008 Jan 9;9(1):R6. doi: 10.1186/gb-2008-9-1-r6 (PMC2395240; doi:10.1186/gb-2008-9-1-r6)
Supplement: Additional data file 1 — Cluster analysis yielded genes associated with network node anchors that possessed correlated and discrete expression profiles, with a few anchors sharing a single group. Furthermore, each transcript cluster fostered a prevalent ontological specification, detailed in Figure 5. [file gb-2008-9-1-r6-S1.xls]

## Sheet: Bmp4
1416893_at	3110001A13Rik	BC021353	3110001A13Rik	RIKEN cDNA 3110001A13 gene
1418926_at	Zfhx1a	NM_011546	Zfhx1a	zinc finger homeobox 1a
1420887_a_at	Bcl2l1	NM_009743	Bcl2l1	Bcl2-like
1420911_a_at	Mfge8	NM_008594	Mfge8	milk fat globule-EGF factor 8 protein
1422912_at	Bmp4	NM_007554	Bmp4	bone morphogenetic protein 4
1425592_at	Tnpo2	BI658203		transportin 2 (importin 3, karyopherin beta 2b)
1426587_a_at	Stat3	AI325183	Stat3	signal transducer and activator of transcription 3
1428271_at	Acbd4	AK008243	Acbd4	acyl-Coenzyme A binding domain containing 4
1430125_s_at	2310009N05Rik	AK009256	Pqlc1	RIKEN cDNA 2310009N05 gene
1437165_a_at	Pcolce	BB250811		procollagen C-proteinase enhancer protein
1437463_x_at	Tgfbi	BB532080		BB532080 RIKEN full-length enriched, 0 day neonate lung Mus musculus cDNA clone E030022D14 3' similar to L19932 Mouse (beta ig-h3) mRNA, mRNA sequence.
1448029_at	Tbx3	AA543734	Tbx3	T-box 3
1448596_at	Slc6a8	BG069516	Slc6a8	solute carrier family 6 (neurotransmitter transporter, creatine), member 8
1450368_a_at	Ppp3r1	NM_024459	Ppp3r1	protein phospatase 3, regulatory subunit B, alpha isoform (calcineurin B, type I)
1452415_at	Actn1	BC003232	Actn1	striamin
1460295_s_at	Il6st	AA717838	Il6st	interleukin 6 signal transducer
1460305_at	Itga3	NM_013565	Itga3	integrin alpha 3

## Sheet: Pitx2
1418901_at	Cebpb	NM_009883	Cebpb	CCAAT/enhancer binding protein (C/EBP), beta
1419031_at	Fads2	NM_019699	Fads2	fatty acid desaturase 2
1419816_s_at	1300002F13Rik	AI788755		RIKEN cDNA 1300002F13 gene
1421867_at	Nr3c1	NM_008173	Nr3c1	nuclear receptor subfamily 3, group C, member 1
1424114_s_at	Lamb1-1	BG970109	Lamb1-1	laminin B1 subunit 1
1424797_a_at	Pitx2	U80011	Pitx2	paired-like homeodomain transcription factor 2
1427382_a_at	Suv39h1	AF193862	Suv39h1	suppressor of variegation 3-9 homolog 1 (Drosophila)
1438067_at	Nf1	BB526552	Nf1	neurofibromatosis 1
1439259_x_at	Abhd4	BB458178		BB458178 RIKEN full-length enriched, 12 days embryo spinal ganglion Mus musculus cDNA clone D130055H07 3', mRNA sequence.
1450062_a_at	Maged1	NM_019791	Maged1	melanoma antigen, family D, 1
1451854_a_at	Shrm	AF199422	Shrm	shroom
1452141_a_at	Sepp1	BC001991	Sepp1	selenoprotein P, plasma, 1

## Sheet: Itga5
1415798_at	Ddr1	BF225985	Ddr1	discoidin domain receptor family, member 1
1415818_at	Anxa6	NM_013472	Anxa6	annexin A6
1417438_at	Rdh14	NM_023697	Rdh14	retinol dehydrogenase 14 (all-trans and 9-cis)
1417500_a_at	Tgm2	BC016492	Tgm2	transglutaminase 2, C polypeptide
1418067_at	Cfl2	AI323758		mm10b05.x1 Stratagene mouse diaphragm (#937303) Mus musculus cDNA clone IMAGE:521073 3' similar to gb:L29468 Mouse cofilin isoform mRNA, complete cds (MOUSE);, mRNA sequence.
1418626_a_at	Clu	NM_013492	Clu	clusterin
1418835_at	Phlda1	NM_009344	Phlda1	pleckstrin homology-like domain, family A, member 1
1420617_at	Cpeb4	NM_026252	Cpeb4	cytoplasmic polyadenylation element binding protein 4
1422771_at	Smad6	AF010133	Smad6	MAD homolog 6 (Drosophila)
1423267_s_at	Itga5	BB493533	Itga5	integrin alpha 5 (fibronectin receptor alpha)
1423833_a_at	2610205H19Rik	BC018324	Brp44	RIKEN cDNA 2610205H19 gene
1426195_a_at	Cst3	AF483486	Cst3	cystatin C
1426819_at	Fosb	BG076079		homeodomain interacting protein kinase 3
1427475_a_at	Nrap	BC002020	Nrap	Mus musculus cDNA clone IMAGE:3495171, partial cds.
1427535_s_at	AW822216	BC025848	AW822216	expressed sequence AW822216
1429246_a_at	Anxa6	AK013026	Anxa6	Mus musculus 10, 11 days embryo whole body cDNA, RIKEN full-length enriched library, clone:2810407D22 product:annexin A6, full insert sequence.
1431033_x_at	Agl	AA681807	Agl	amylo-1,6-glucosidase, 4-alpha-glucanotransferase
1434059_at	B230312A22Rik	BB769694		RIKEN cDNA B230312A22 gene
1436188_a_at	Ndrg4	AI837704		N-myc downstream regulated 4
1436193_at	Man1c1	BB392263	Man1c1	mannosidase, alpha, class 1C, member 1
1437277_x_at	Tgm2	BB550124		transglutaminase 2, C polypeptide
1438684_at	B230104P22Rik	BF021001		RIKEN cDNA B230104P22 gene
1438686_at	Eif4g1	BB531220	Eif4g1	eukaryotic translation initiation factor 4, gamma 1
1448467_a_at	LOC114601	NM_053252	G430002G23Rik	tangerin
1450732_a_at	Bicd2	NM_029791	Bicd2	bicaudal D homolog 2 (Drosophila)
1454849_x_at	Clu	BB433678		clusterin

## Sheet: ItgaV
1415923_at	Ndn	NM_010882	Ndn	necdin
1415973_at	Marcks	AW546141		myristoylated alanine rich protein kinase C substrate
1415986_at	Clcn4-2	NM_011334	Clcn4-2	chloride channel 4-2
1416156_at	Vcl	NM_009502	Vcl	vinculin
1416406_at	Pea15	AI323543		phosphoprotein enriched in astrocytes 15
1416407_at	Pea15	AI323543		phosphoprotein enriched in astrocytes 15
1416537_at	Creld1	NM_133930	Creld1	cysteine-rich with EGF-like domains 1
1417162_at	2310061B02Rik	BC004752	Tmbim1	RIKEN cDNA 2310061B02 gene
1417493_at	Bmi1	M64279	Pcgf4	B lymphoma Mo-MLV insertion region 1
1417624_at	Nab1	NM_008667	Nab1	Ngfi-A binding protein 1
1417962_s_at	Ghr	NM_010284	Ghr	growth hormone receptor
1418010_a_at	Sh3glb1	BB221842	Sh3glb1	SH3-domain GRB2-like B1 (endophilin)
1418128_at	Adcy6	NM_007405	Adcy6	adenylate cyclase 6
1418136_at	Tgfb1i1	NM_009365	Tgfb1i1	transforming growth factor beta 1 induced transcript 1
1418209_a_at	Pfn2	NM_019410	Pfn2	profilin 2
1418210_at	Pfn2	NM_019410	Pfn2	profilin 2
1418670_s_at	Hspg2	NM_008305		perlecan (heparan sulfate proteoglycan 2)
1418701_at	Comt	NM_007744	Comt	catechol-O-methyltransferase
1418815_at	Cdh2	BC022107	Cdh2	cadherin 2
1419283_s_at	Tns	NM_027884
1419398_a_at	Dp1	NM_007874	Dp1	deleted in polyposis 1
1419738_a_at	Tpm2	AK003186	Tpm2	tropomyosin 2, beta
1419814_s_at	S100a1	AI266795		S100 calcium binding protein A1
1420505_a_at	Stxbp1	AF326545	Stxbp1	syntaxin binding protein 1
1420624_a_at	Vamp8	NM_016794	Vamp8	vesicle-associated membrane protein 8
1420832_at	Qscn6	AK004880	Qscn6	quiescin Q6
1421694_a_at	Cspg2	NM_019389		chondroitin sulfate proteoglycan 2
1422103_a_at	Stat5b	BC024319	Stat5b	signal transducer and activator of transcription 5B
1422491_a_at	Bnip2	AV144704		BCL2/adenovirus E1B 19kDa-interacting protein 1, NIP2
1422827_x_at	Slc35a2	NM_078484	Slc35a2	solute carrier family 35 (UDP-galactose transporter), member 2
1423333_at	1200007D18Rik	AK003239	1200007D18Rik	RIKEN cDNA 1200007D18 gene
1423392_at	Clic4	BB398988	Clic4	chloride intracellular channel 4 (mitochondrial)
1423721_at	Tpm1	M22479	Tpm1	tropomyosin 1, alpha
1424040_at	BC019977	BC019977	Rprc1	cDNA sequence BC019977
1424280_at	Mospd1	BC018329	Mospd1	motile sperm domain containing 1
1425028_a_at	Tpm2	BC024358	Tpm2	tropomyosin 2, beta
1426010_a_at	Epb4.1l3	AF177146	Epb4.1l3	erythrocyte protein band 4.1-like 3
1426306_a_at	Maged2	AF319976	Maged2	melanoma antigen, family D, 2
1426376_at	Dp1	BI249075		deleted in polyposis 1
1426401_at	Ppp3ca	BQ173889	Ppp3ca	protein phosphatase 3, catalytic subunit, alpha isoform
1426404_a_at	Rnf11	BI150320	Rnf11	ring finger protein 11
1426680_at	Sepn1	AK003819	Sepn1	RIKEN cDNA 1110019I12 gene
1426801_at	2007-09-08	BB756379	2007-09-08	septin 8
1426998_at	Tex27	BG976649	Zfand3	testis expressed gene 27
1427992_a_at	Rab12	BF729629	Rab12	RAB12, member RAS oncogene family
1428103_at	Adam10	AV327574	Adam10	a disintegrin and metalloprotease domain 10
1428308_at	1110004D19Rik	AK003410	Pdrg1	RIKEN cDNA 1110004D19 gene
1428309_s_at	1110004D19Rik	AK003410	Pdrg1	RIKEN cDNA 1110004D19 gene
1428412_at	Smbp	AK004283	Tm9sf3	SM-11044 binding protein
1428431_at	2310047A01Rik	BB813478		Similar to hypothetical protein FLJ90798 (LOC382857), mRNA
1428564_at	1110003A17Rik	AK003337	Zfp579	RIKEN cDNA 1110003A17 gene
1429884_at	Fnbp2	AK005172		formin binding protein 2
1431056_a_at	Lpl	AK017272	Lpl	lipoprotein lipase
1433770_at	Dpysl2	BQ174209		dihydropyrimidinase-like 2
1433895_at	2310003P10Rik	AW495410	2310003P10Rik	RIKEN cDNA 2310003P10 gene
1434310_at	2610024H22Rik	AW546137	Bmpr2	10 days embryo whole body cDNA, RIKEN full-length enriched library, clone:2610024H22 product:unknown EST, full insert sequence
1434348_at	Fez2	BM206792	Fez2	fasciculation and elongation protein zeta 2 (zygin II)
1434472_at	5031436O03Rik	AV287497	Dusp3	11 days pregnant adult female ovary and uterus cDNA, RIKEN full-length enriched library, clone:5031436O03 product:unknown EST, full insert sequence
1434547_at	Cpd	AW550842	Cpd	carboxypeptidase D
1434690_at	AI181996	BM237177	Lycat	Similar to HSRG1849 (LOC225010), mRNA
1435083_at	Ctxn	BI155559	Ctxn1	cortexin
1435180_at	Podn	AV227324		podocan
1435902_at	BC036718	BM120193	Nudt18	cDNA sequence BC036718
1435948_at	5930418K15Rik	BB309117	5930418K15Rik	RIKEN cDNA 5930418K15 gene
1436216_s_at	2610204M08Rik	BM234799	2610204M08Rik	RIKEN cDNA 2610204M08 gene
1436297_a_at	Grina	AW212189		glutamate receptor, ionotropic, N-methyl D-asparate-associated protein 1 (glutamate binding)
1436714_at	Lpp	BB297498	Lpp	LIM domain containing preferred translocation partner in lipoma
1438011_at	Pcyt1a	BB280291	Pcyt1a	phosphate cytidylyltransferase 1, choline, alpha isoform
1438760_x_at	Adam15	BB392633		a disintegrin and metalloproteinase domain 15 (metargidin)
1439060_s_at	D11Ertd498e	BI251603	Wipi1	RIKEN cDNA 6330406P08 gene
1439381_x_at	Mrvldc1	BB142015		BB142015 RIKEN full-length enriched, adult female vagina Mus musculus cDNA clone 9930013I04 3', mRNA sequence.
1440167_s_at	Lpp	BB557975		LIM domain containing preferred translocation partner in lipoma
1448161_a_at	Clcn4-2	NM_011334	Clcn4-2	chloride channel 4-2
1448254_at	Ptn	BC002064	Ptn	pleiotrophin
1448406_at	Cri1	BC010712	Cri1	CREBBP/EP300 inhibitory protein 1
1448754_at	Rbp1	NM_011254	Rbp1	retinol binding protein 1, cellular
1448867_at	2310004K06Rik	NM_020050	Tmem9b	RIKEN cDNA 2310004K06 gene
1449198_a_at	Siat9	BB829192	St3gal5	sialyltransferase 9 (CMP-NeuAc:lactosylceramide alpha-2,3-sialyltransferase)
1449244_at	Cdh2	BC022107	Cdh2	cadherin 2
1449289_a_at	B2m	BF715219	B2m	RIKEN cDNA E130113K22 gene
1449370_at	Sox4	AI428101	Sox4	SRY-box containing gene 4
1449441_a_at	Wbp1	NM_016757	Wbp1	WW domain binding protein 1
1451046_at	Zfpm1	AA014267		zinc finger protein, multitype 1
1451447_at	C330016O16Rik	BC024476	Cuedc1	RIKEN cDNA C330016O16 gene
1452056_s_at	Ppp3ca	BQ173889	Ppp3ca	protein phosphatase 3, catalytic subunit, alpha isoform
1452058_a_at	Rnf11	BI150320	Rnf11	ring finger protein 11
1452274_at	Tex27	BG976649	Zfand3	testis expressed gene 27
1452280_at	Farp1	BB097480	Farp1	FERM, RhoGEF (Arhgef) and pleckstrin domain protein 1 (chondrocyte-derived)
1452717_at	Slc25a24	BM230959		RIKEN cDNA 2610016M12 gene
1452784_at	Itgav	AK003416	Itgav	integrin alpha V
1453208_at	2700089E24Rik	AV030118	2700089E24Rik	11 days embryo head cDNA, RIKEN full-length enriched library, clone:6230415F21 product:unknown EST, full insert sequence
1454808_at	1110008L20Rik	BQ176617	Efha1	RIKEN cDNA 1110008L20 gene
1454899_at	Lpp	BB089138	Lpp	LIM domain containing preferred translocation partner in lipoma
1455002_at	Ptp4a1	AV331223	Ptp4a1	protein tyrosine phosphatase 4a1
1455398_at	E430036I04Rik	BB333759	Lrrc8c	16 days embryo head cDNA, RIKEN full-length enriched library, clone:C130039P17 product:unknown EST, full insert sequence
1456700_x_at	Marcks	BB100920		BB100920 RIKEN full-length enriched, 12 days embryo, embryonic body between diaphragm region and neck Mus musculus cDNA clone 9430074M04 3' similar to AL117624 Homo sapiens mRNA; cDNA DKFZp564P1664 (from clone DKFZp564P1664), mRNA sequence.
1456763_at	AI647711	BB365879	AA536749	expressed sequence AA536749
1460466_at	1700047I17Rik	BB824055		RIKEN cDNA 1700047I17 gene

## Sheet: Itgb5
1460717_at	Tspyl	AF042180	Tspyl1	testis-specific protein, Y-encoded-like
1460436_at	Ndst1	BI652065	Ndst1	N-deacetylase/N-sulfotransferase (heparan glucosaminyl) 1
1460351_at	S100a11	BC021916	S100a11	S100 calcium binding protein A11 (calizzarin)
1460344_at	2310033F14Rik	AV220340	Pbxip1	pre-B-cell leukemia transcription factor interacting protein 1
1460341_at	Plekhb2	AF189817	Plekhb2	pleckstrin homology domain containing, family B (evectins) member 2
1460330_at	Anxa3	AW702161	Anxa3	annexin A3
1460302_at	Thbs1	AI385532	Thbs1	thrombospondin 1
1460287_at	Timp2	M93954	Timp2	tissue inhibitor of metalloproteinase 2
1460220_a_at	Csf1	BM233698		colony stimulating factor 1 (macrophage)
1460186_at	Smbp	AV061337	Tm9sf3	AV061337 Mus musculus pancreas C57BL/6J adult Mus musculus cDNA clone 1810073M23, mRNA sequence.
1459854_s_at	Tcte1l	AV059518		AV059518 Mus musculus pancreas C57BL/6J adult Mus musculus cDNA clone 1810059B22, mRNA sequence.
1458440_at	B230396K10Rik	BB827631		RIKEN cDNA B230396K10 gene
1458364_s_at	Ifrg15	BM068979		hypothetical protein MGC6357
1457825_x_at	Tcn2	BB515151		BB515151 RIKEN full-length enriched, 16 days neonate heart Mus musculus cDNA clone D830007B12 3' similar to AF090686 Mus musculus transcobalmin II (Tcn2) mRNA, mRNA sequence.
1457248_x_at	Hsd17b7	BB554029		BB554029 RIKEN full-length enriched, 2 days pregnant adult female ovary Mus musculus cDNA clone E330010H16 3', mRNA sequence.
1456733_x_at	Serpinh1	BB329489		BB329489 RIKEN full-length enriched, 4 days neonate thymus Mus musculus cDNA clone B630008L19 3', mRNA sequence.
1456312_x_at	Gsn	AV224521		gelsolin
1456195_x_at	Itgb5	BB543979		BB543979 RIKEN full-length enriched, 0 day neonate eyeball Mus musculus cDNA clone E130214B14 3' similar to AF043257 Mus musculus beta5B integrin mRNA, mRNA sequence.
1456133_x_at	Itgb5	BB543646		BB543646 RIKEN full-length enriched, 0 day neonate eyeball Mus musculus cDNA clone E130211M19 3' similar to AF043257 Mus musculus beta5B integrin mRNA, mRNA sequence.
1456085_x_at	Cd151	AV169215		AV169215 Mus musculus head C57BL/6J 13-day embryo Mus musculus cDNA clone 3110082K13, mRNA sequence.
1456081_a_at	Aacs	AI987654		acetoacetyl-CoA synthetase
1456080_a_at	Tde1	BM239368	Serinc3	tumor differentially expressed 1
1455956_x_at	Ccnd2	AV310588		AV310588 RIKEN full-length enriched, 8 days embryo Mus musculus cDNA clone 5730591G06 3' similar to M83749 Mouse D-type cyclin (CYL2) mRNA, mRNA sequence.
1455827_at	Mbnl2	BB003847	Mbnl2	muscleblind-like 2
1455247_at	Amotl1	BB767281		angiomotin-like 1
1455089_at	Gng12	AW228775	Gng12	guanine nucleotide binding protein (G protein), gamma 12
1455019_x_at	Ckap4	BB818012		cytoskeleton-associated protein 4
1454862_at	Phldb2	AV253284		RIKEN cDNA C820004H04 gene
1454811_a_at	Tde2	AV026664	Serinc1	AV026664 Mus musculus adult C57BL/6J liver Mus musculus cDNA clone 1300001D01, mRNA sequence.
1454745_at	B130017I01Rik	BG074320		RIKEN cDNA B130017I01 gene
1454658_at	Ilvbl	BI408416		ilvB (bacterial acetolactate synthase)-like
1453593_at	1700110N18Rik	BG066866		RIKEN cDNA 1700110N18 gene
1452783_at	1600019O04Rik	AK005500	Fndc3b	RIKEN cDNA 1600019O04 gene
1452545_a_at	Itgb1	U37029	Itgb1	integrin beta 1 (fibronectin receptor beta)
1452540_a_at	Hist1h2bc	M25487	Hist1h2bp	histone 1, H2bp
1452428_a_at	B2m	AI099111	B2m	beta-2 microglobulin
1452330_a_at	1200013A08Rik	BB765827	Mxra8	RIKEN cDNA 1200013A08 gene
1452328_s_at	Pja2	BF160731	Pja2	praja 2, RING-H2 motif containing
1452283_at	AW123240	BC004678	Rassf8	expressed sequence AW123240
1452181_at	Ckap4	BB312117	Ckap4	BB312117 RIKEN full-length enriched, adult male corpora quadrigemina Mus musculus cDNA clone B230331K02 3' similar to X69910 H.sapiens p63 mRNA for transmembrane protein, mRNA sequence.
1452170_at	2010209O12Rik	BC019714	2010209O12Rik	RIKEN cDNA 2010209O12 gene
1452035_at	Col4a1	BF158638	Col4a1	procollagen, type IV, alpha 1
1451746_a_at	Apg12l	AK016474	Atg12	autophagy 12-like (S. cerevisiae)
1451450_at	2010011I20Rik	AK008190	2010011I20Rik	RIKEN cDNA 2010011I20 gene
1451413_at	Cast	AB026997	Cast	calpastatin
1451284_at	D17Wsu94e	BC019384	Yipf3	DNA segment, Chr 17, Wayne State University 94, expressed
1451241_at	Lamb1-1	BG970109	Lamb1-1	laminin B1 subunit 1
1451232_at	Cd151	U89772	Cd151	CD151 antigen
1451207_at	Cbara1	BC023022	Cbara1	calcium binding atopy-related autoantigen 1
1451196_at	2310076K21Rik	BC025125	Ypel5	RIKEN cDNA 2310076K21 gene
1451134_a_at	2410018G23Rik	BC026789	Tm2d2	RIKEN cDNA 2410018G23 gene
1451132_at	Pbxip1	AV220340	Pbxip1	pre-B-cell leukemia transcription factor interacting protein 1
1451119_a_at	Fbln1	BC007140	Fbln1	fibulin 1
1451091_at	Txndc5	BC016252	Txndc5	thioredoxin domain containing 5
1450941_at	Sdcbp	AV227603	Sdcbp	syndecan binding protein
1450852_s_at	F2r	BQ173958	F2r	coagulation factor II (thrombin) receptor
1450843_a_at	Serpinh1	BI220012		serine (or cysteine) proteinase inhibitor, clade H, member 1
1450784_at	Reck	NM_016678	Reck	reversion-inducing-cysteine-rich protein with kazal motifs
1450781_at	Hmga2	X58380	Hmga2	high mobility group AT-hook 2
1450780_s_at	Hmga2	X58380	Hmga2	high mobility group AT-hook 2
1450654_a_at	Dhdds	BM233084	Dhdds	dehydrodolichyl diphosphate synthase
1450627_at	ank	NM_020332	Ank	progressive ankylosis
1450379_at	Msn	NM_010833	Msn	moesin
1450378_at	Tapbp	AF043943	Tapbp	TAP binding protein
1450377_at	Thbs1	AI385532	Thbs1	thrombospondin 1
1450186_s_at	Gnas	NM_138658		GNAS (guanine nucleotide binding protein, alpha stimulating) complex locus
1450105_at	Adam10	BG921598	Adam10	a disintegrin and metalloprotease domain 10
1450099_a_at	Gba	NM_008094	Gba	glucosidase, beta; acid
1450097_s_at	Gna12	BF302166	Gna12	guanine nucleotide binding protein, alpha 12
1450079_at	Nrk	AK012873	Nrk	Nik related kinase
1450073_at	Kif3b	BB448784	Kif3b	kinesin family member 3B
1450017_at	Ccng1	BG065754	Ccng1	cyclin G1
1450016_at	Ccng1	BG065754	Ccng1	cyclin G1
1449939_s_at	Dlk1	NM_010052	Dlk1	delta-like 1 homolog (Drosophila)
1449929_at	Tcte1l	NM_025975	Dynlt3	t-complex-associated-testis-expressed 1-like
1449632_s_at	Fkbp10	AI325255		ms40a11.x1 Life Tech mouse embryo 13 5dpc 10666014 Mus musculus cDNA clone IMAGE:614012 3' similar to gb:L07063 Mus musculus JB6 FKBP65 binding protein mRNA, complete (MOUSE);, mRNA sequence.
1449183_at	Comt	NM_007744	Comt	catechol-O-methyltransferase
1449145_a_at	Cav	AB029929	Cav1	caveolin, caveolae protein
1449020_at	Plscr3	NM_023564	Plscr3	phospholipid scramblase 3
1448914_a_at	Csf1	BM233698		colony stimulating factor 1 (macrophage)
1448908_at	Ppap2b	NM_080555	Ppap2b	phosphatidic acid phosphatase type 2B
1448865_at	Hsd17b7	NM_010476	Hsd17b7	hydroxysteroid (17-beta) dehydrogenase 7
1448858_at	Ulk2	NM_013881	Ulk2	Unc-51 like kinase 2 (C. elegans)
1448732_at	Ctsb	M14222	Ctsb	cathepsin B
1448621_a_at	Smpd1	NM_011421	Smpd1	sphingomyelin phosphodiesterase 1, acid lysosomal
1448605_at	Rhoc	NM_007484	Rhoc	ras homolog gene family, member C
1448498_at	Rps6ka4	NM_019924	Rps6ka4	ribosomal protein S6 kinase, polypeptide 4
1448477_at	Chst12	NM_021528	Chst12	carbohydrate sulfotransferase 12
1448364_at	Ccng2	U95826	Ccng2	cyclin G2
1448339_at	2010200I23Rik	BE986812	Tmem30a	cytochrome c oxidase, subunit VIIa 2
1448316_at	Cklfsf3	NM_024217	Cmtm3	chemokine-like factor super family 3
1448259_at	Fstl1	BI452727	Fstl1	follistatin-like 1
1448213_at	Anxa1	NM_010730	Anxa1	annexin A1
1448200_at	Tcn2	NM_015749	Tcn2	transcobalamin 2
1448194_a_at	H19	NM_023123
1447910_x_at	Selk	AW122690		Transcribed sequence with strong similarity to protein sp:P00722 (E. coli) BGAL_ECOLI Beta-galactosidase
1447909_s_at	Selk	AW122690		Transcribed sequence with strong similarity to protein sp:P00722 (E. coli) BGAL_ECOLI Beta-galactosidase
1447800_x_at	Tcn2	AV085634		AV085634 Mus musculus tongue C57BL/6J adult Mus musculus cDNA clone 2310014F03, mRNA sequence.
1439496_at	4921524J06Rik	BG073340		Adult male eyeball cDNA, RIKEN full-length enriched library, clone:7530422H18 product:unclassifiable, full insert sequence
1439454_x_at	2410018G23Rik	AV337733		RIKEN cDNA 2410018G23 gene
1439364_a_at	Mmp2	BF147716		Transcribed sequence with strong similarity to protein ref:NP_004521.1 (H.sapiens) matrix metalloproteinase 2 preproprotein; gelatinase A; 72kD type IV collagenase; gelatinase neutrophil [Homo sapiens]
1439235_x_at	2410018G23Rik	BE200117		RIKEN cDNA 2410018G23 gene
1439234_a_at	2410018G23Rik	BE200117		RIKEN cDNA 2410018G23 gene
1438971_x_at	Ube2h	BB447627		BB447627 RIKEN full-length enriched, 9 days embryo Mus musculus cDNA clone D030062F12 3', mRNA sequence.
1438948_x_at	Bzrp	AV101079		AV101079 Mus musculus C57BL/6J ES cell Mus musculus cDNA clone 2410071K12, mRNA sequence.
1438559_x_at	1110028E10Rik	BB145101		BB145101 RIKEN full-length enriched, adult female vagina Mus musculus cDNA clone 9930028G13 3', mRNA sequence.
1438478_a_at	Ppp3ca	AI313926		protein phosphatase 3, catalytic subunit, alpha isoform
1438133_a_at	Cyr61	BM202770		cysteine rich protein 61
1438038_at	4930402H24Rik	C78926		RIKEN cDNA 4930402H24 gene
1437785_at	8430403M15Rik	AV364944		RIKEN cDNA 8430403M15 gene
1437671_x_at	2310046G15Rik	BB378796		BB378796 RIKEN full-length enriched, 16 days embryo head Mus musculus cDNA clone C130095M22 3', mRNA sequence.
1437503_a_at	Scotin	BB533076		BB533076 RIKEN full-length enriched, 0 day neonate lung Mus musculus cDNA clone E030028E01 3', mRNA sequence.
1437434_a_at	5031439A09Rik	BM241735	5031439A09Rik	RIKEN cDNA 5031439A09 gene
1437308_s_at	F2r	AV024285		AV024285 Mus musculus adult C57BL/6J lung Mus musculus cDNA clone 1200001P22, mRNA sequence.
1436991_x_at	Gsn	AV025559		gelsolin
1436729_at	2600003E23Rik	AV328634		RIKEN cDNA 2600003E23 gene
1436514_at	9530073D23Rik	BB530689	Gpc4	0 day neonate lung cDNA, RIKEN full-length enriched library, clone:E030011F10 product:unknown EST, full insert sequence
1436508_at	2410014A08Rik	BB000110	2410014A08Rik	RIKEN cDNA 2410014A08 gene
1436332_at	Hspb6	BB755506	Hspb6	Similar to heat shock 20-kDa protein (LOC243912), mRNA
1435847_at	Cabc1	BM117074		RIKEN cDNA A930014J19 gene
1435644_at	G431001E03Rik	BM234433	G431001E03Rik	RIKEN cDNA G431001E03 gene
1435520_at	Msi2h	BQ174527		15 days embryo head cDNA, RIKEN full-length enriched library, clone:D930036O22 product:unclassifiable, full insert sequence
1435358_at	C330016O16Rik	BB400076		RIKEN cDNA C330016O16 gene
1435087_at	BC039093	BI409907	BC039093	602962275F1 NCI_CGAP_Lu33 Mus musculus cDNA clone IMAGE:5117586 5', mRNA sequence.
1434924_at	Phf2	BF468039		PHD finger protein 2
1434745_at	Ccnd2	BQ175880	Ccnd2	cyclin D2
1434689_at	LOC232337	BM237055	Zfp637	hypothetical protein LOC232337
1434657_at	Gls	BE983473		glutaminase
1434361_at	E130307J07Rik	AV238214	Sh3px3	RIKEN cDNA E130307J07 gene
1434314_s_at	D6Ertd32e	BQ177085	Rab11fip5	DNA segment, Chr 6, ERATO Doi 32, expressed
1434177_at	Ece1	AI551117	Ece1	endothelin converting enzyme 1
1433926_at	AA409702	BM212035	Dync1li2	hypothetical protein C920003I06
1433924_at	Peg3	BM200248	Peg3	paternally expressed 3
1433852_at	C330002I19Rik	BG075834	C330002I19Rik	RIKEN cDNA C330002I19 gene
1433833_at	1600019O04Rik	BG064539		RIKEN cDNA 1600019O04 gene
1433805_at	Jak1	BQ032637	Jak1	Janus kinase 1
1433776_at	2810489O06Rik	AV149705		RIKEN cDNA 2810489O06 gene
1433754_at	Mbnl2	BI649713	Mbnl2	muscleblind-like 2
1433700_at	4933433P14Rik	BB477807	4933433P14Rik	RIKEN cDNA 4933433P14 gene
1433662_s_at	Timp2	BF168458	Timp2	tissue inhibitor of metalloproteinase 2
1433592_at	Calm1	AW543361	Calm1	calmodulin 1
1433546_at	Gns	BB445684	Gns	glucosamine (N-acetyl)-6-sulfatase
1433539_at	Commd3	BB230296		COMM domain containing 3
1433488_x_at	Gns	BB543167		BB543167 RIKEN full-length enriched, 0 day neonate eyeball Mus musculus cDNA clone E130208D10 3', mRNA sequence.
1433481_at	BC029109	BB027759		cDNA sequence BC029109
1433473_x_at	2410018G23Rik	BB815513		BB815513 RIKEN full-length enriched, lung RCB-0558 LLC cDNA Mus musculus cDNA clone G730029G08 3', mRNA sequence.
1432184_a_at	2610204M08Rik	AK011884	2610204M08Rik	RIKEN cDNA 2610204M08 gene
1431929_a_at	9030425C21Rik	AK014718	Stx17	RIKEN cDNA 9030425C21 gene
1431081_a_at	Plscr3	AK011716	Plscr3	phospholipid scramblase 3
1431072_a_at	2610529H08Rik	BB865814	2610529H08Rik	RIKEN cDNA 2610529H08 gene
1431057_a_at	2310046G15Rik	AK009847	Prss23	RIKEN cDNA 2310046G15 gene
1431004_at	Loxl2	AI415741		mc78d03.x1 Soares mouse embryo NbME13.5 14.5 Mus musculus cDNA clone IMAGE:354629 3', mRNA sequence.
1430332_a_at	Gus	AK002832	Gusb	beta-glucuronidase
1430307_a_at	Mod1	AK006387	Mod1	malic enzyme, supernatant
1430127_a_at	Ccnd2	AK007904	Ccnd2	cyclin D2
1429348_at	Sema3c	AK004119	Sema3c	sema domain, immunoglobulin domain (Ig), short basic domain, secreted, (semaphorin) 3C
1429139_at	2900060B22Rik	AK013730	Za20d1	zinc finger, A20 domain containing 1
1428794_at	2810012G08Rik	BQ175052	Specc1	RIKEN cDNA B230396K10 gene
1428791_at	Ube2h	BB183512	Ube2h	ubiquitin-conjugating enzyme E2H
1428785_at	Amotl1	BG917015	Amotl1	angiomotin-like 1
1428708_x_at	2610009E16Rik	AK011360	2610009E16Rik	RIKEN cDNA 2610009E16 gene
1428707_at	2610009E16Rik	AK011360	2610009E16Rik	RIKEN cDNA 2610009E16 gene
1428696_at	2310015N21Rik	AK009372	2310015N21Rik	RIKEN cDNA 2310015N21 gene
1428617_at	1700129L13Rik	AK018461	1700129L13Rik	RIKEN cDNA 1700129L13 gene
1428596_at	2700008N14Rik	AV332241	2700008N14Rik	RIKEN cDNA 2700008N14 gene
1428527_at	Snx7	AK011015	Snx7	sorting nexin 7
1428457_at	5830472M02Rik	AK014262	5830472M02Rik	RIKEN cDNA 5830472M02 gene
1428383_a_at	2310021P13Rik	BC026504	2310021P13Rik	RIKEN cDNA 2310021P13 gene
1428334_at	Ostm1	AK004546	Ostm1	osteopetrosis associated transmembrane protein 1
1428154_s_at	2310022A04Rik	AK007542		RIKEN cDNA 2310022A04 gene
1427718_a_at	Mdm2	X58876	Mdm2	transformed mouse 3T3 cell double minute 2
1427584_at	Amot	U80888	Amot	angiomotin
1427442_a_at	App	BC005490	App	amyloid beta (A4) precursor protein
1427108_at	9530068E07Rik	BM233467	9530068E07Rik	RIKEN cDNA 9530068E07 gene
1427103_at	AI840980	AA049040		expressed sequence AI840980
1427040_at	Kdt1	U13371	Mdfic	kidney cell line derived transcript 1
1427005_at	Plk2	BM234765		polo-like kinase 2 (Drosophila)
1426918_at	Itgb1	BM120341	Itgb1	integrin beta 1 (fibronectin receptor beta)
1426866_at	D4st1	AK011230	D4st1	RIKEN cDNA 2600016L03 gene
1426755_at	Ckap4	BB312117	Ckap4	BB312117 RIKEN full-length enriched, adult male corpora quadrigemina Mus musculus cDNA clone B230331K02 3' similar to X69910 H.sapiens p63 mRNA for transmembrane protein, mRNA sequence.
1426754_x_at	Ckap4	BB312117	Ckap4	BB312117 RIKEN full-length enriched, adult male corpora quadrigemina Mus musculus cDNA clone B230331K02 3' similar to X69910 H.sapiens p63 mRNA for transmembrane protein, mRNA sequence.
1426673_at	Cdh3	X06340	Cdh3	cadherin 3
1426530_a_at	Klhl5	BM120233	Klhl5	kelch-like 5 (Drosophila)
1426348_at	Col4a1	BF158638	Col4a1	procollagen, type IV, alpha 1
1426123_a_at	Rrbp1	AF273691	Rrbp1	ribosome binding protein 1
1426024_a_at	Dbn1	AF187147	Dbn1	drebrin 1
1425803_a_at	Mbd2	AF072245	Mbd2	methyl-CpG binding domain protein 2
1425676_a_at	Elovl1	BC006735	Elovl1	elongation of very long chain fatty acids (FEN1/Elo2, SUR4/Elo3, yeast)-like 1
1425621_at	Trim35	AB060155	Trim35	tripartite motif-containing 35
1425572_a_at	Ddef1	BE943736		development and differentiation enhancing
1425567_a_at	Anxa5	D63423	Anxa5	annexin A5
1425525_a_at	P2rx4	AF089751	P2rx4	purinergic receptor P2X, ligand-gated ion channel 4
1424859_at	Homer3	BC005773	Homer3	homer homolog 3 (Drosophila)
1424770_at	Cald1	BI248947	Cald1	caldesmon 1
1424769_s_at	Cald1	BI248947	Cald1	caldesmon 1
1424768_at	Cald1	BI248947	Cald1	caldesmon 1
1424741_s_at	Creb3	BG070002	Creb3	glucosidase beta 2
1424740_at	Creb3	BG070002	Creb3	glucosidase beta 2
1424638_at	Cdkn1a	AK007630	Cdkn1a	cyclin-dependent kinase inhibitor 1A (P21)
1424552_at	Casp8	BC006737	Casp8	caspase 8
1424440_at	Mrps6	BC027271	Mrps6	mitochondrial ribosomal protein S6
1424394_at	Sepm	AY043488		selenoprotein M
1424382_at	Rcn3	BC025602	Rcn3	reticulocalbin 3, EF-hand calcium binding domain
1424239_at	2310066E14Rik	BC006820	2310066E14Rik	RIKEN cDNA 2310066E14 gene
1424184_at	Acadvl	BC026559	Acadvl	acyl-Coenzyme A dehydrogenase, very long chain
1424133_at	6530411B15Rik	BC011208	Tmem98	RIKEN cDNA 6530411B15 gene
1424130_a_at	2310075E07Rik	BC012674		Mus musculus mRNA similar to polymerase I and transcript release factor (cDNA clone MGC:13867 IMAGE:4206082), complete cds.
1424099_at	2310016C16Rik	BC019664	2310016C16Rik	RIKEN cDNA 2310016C16 gene
1424051_at	Col4a2	BC013560	Col4a2	synonym: MGC7371; Mus musculus procollagen, type IV, alpha 2, mRNA (cDNA clone IMAGE:3487528), complete cds.
1424039_at	1810045K07Rik	BC022616	Tmem66	RIKEN cDNA 1810045K07 gene
1424024_at	Mcfd2	BC003996	Mcfd2	multiple coagulation factor deficiency 2
1423986_a_at	Scotin	BC010238		scotin gene
1423940_at	Yif1	BC011117	Yif1a	Yip1 interacting factor homolog (S. cerevisiae)
1423906_at	Hsbp1	AK010939	Hsbp1	unnamed protein product; SIMILAR TO HEAT SHOCK FACTOR BINDING PROTEIN 1[Mus musculus] (SPTR|Q9CQZ1, evidence: FASTY, 100%ID, 100%length, match=228) putative; Mus musculus 13 days embryo liver cDNA, RIKEN full-length enriched library, clone:2510008P16 product:SIMILAR TO HEAT SHOCK FACTOR BINDING PROTEIN 1[Mus musculus], full insert sequence.
1423824_at	5031439A09Rik	BC018381	5031439A09Rik	RIKEN cDNA 5031439A09 gene
1423797_at	Aacs	BC026817	Aacs	acetoacetyl-CoA synthetase
1423746_at	Txndc5	BC016252	Txndc5	thioredoxin domain containing 5
1423628_s_at	Pcdhga12	BB731207		protocadherin gamma subfamily A, 12
1423586_at	Axl	AA500897	Axl	AXL receptor tyrosine kinase
1423584_at	Igfbp7	AI481026	Igfbp7	polymerase (RNA) II (DNA directed) polypeptide B
1423505_at	Tagln	BB114067	Tagln	transgelin
1423489_at	Mmd	BC021914	Mmd	monocyte to macrophage differentiation-associated
1423488_at	Mmd	BC021914	Mmd	monocyte to macrophage differentiation-associated
1423394_at	Pcyox1	BB041555	Pcyox1	prenylcysteine oxidase 1
1423294_at	Mest	AW555393	Mest	Transcribed sequence with moderate similarity to protein sp:Q9UBF2 (H.sapiens) CPG2_HUMAN Coatomer gamma-2 subunit
1423054_at	Wdr1	AK004644	Wdr1	WD repeat domain 1
1422851_at	Hmga2	X58380	Hmga2	high mobility group AT-hook 2
1422791_at	Pafah1b2	BB539054	Pafah1b2	platelet-activating factor acetylhydrolase, isoform 1b, alpha2 subunit
1422468_at	Ppt1	AF326558	Ppt1	palmitoyl-protein thioesterase 1
1422208_a_at	Gnb5	BC016135	Gnb5	guanine nucleotide binding protein, beta 5
1421947_at	Gng12	NM_025278	Gng12	guanine nucleotide binding protein (G protein), gamma 12
1421891_at	Siat5	BB750118	St3gal2	sialyltransferase 5
1421871_at	Sh3bgrl	NM_019989	Sh3bgrl	SH3-binding domain glutamic acid-rich protein like
1421832_at	Twsg1	BC004850	Twsg1	twisted gastrulation homolog 1 (Drosophila)
1421814_at	Msn	NM_010833	Msn	moesin
1421811_at	Thbs1	AI385532	Thbs1	thrombospondin 1
1421679_a_at	Cdkn1a	NM_007669	Cdkn1a	cyclin-dependent kinase inhibitor 1A (P21)
1421193_a_at	Pbx3	NM_016768	Pbx3	pre B-cell leukemia transcription factor 3
1421088_at	Gpc4	BC006622	Gpc4	glypican 4
1420813_at	Hdac7a	BB277517	Hdac7a	RIKEN cDNA 4930570C03 gene
1420688_a_at	Sgce	NM_011360	Sgce	sarcoglycan, epsilon
1420621_a_at	App	NM_007471	App	amyloid beta (A4) precursor protein
1420614_at	Tcte1l	NM_025975	Dynlt3	t-complex-associated-testis-expressed 1-like
1420540_a_at	Rit1	NM_009069	Rit1	Ras-like without CAAX 1
1420526_at	Esdn	NM_028523	Dcbld2	endothelial and smooth muscle cell-derived neuropilin-like molecule
1420500_at	Dnajc1	NM_007869	Dnajc1	DnaJ (Hsp40) homolog, subfamily C, member 1
1420472_at	Mtpn	NM_008098	Mtpn	myotrophin
1419979_s_at	Creb3	AU044960		glucosidase beta 2
1419954_s_at	Tex27	AW539211		testis expressed gene 27
1419649_s_at	Myo1c	NM_008659	Myo1c	myosin IC
1419648_at	Myo1c	NM_008659	Myo1c	myosin IC
1419584_at	AI428795	AW492543	AI428795	expressed sequence AI428795
1419430_at	Cyp26a1	NM_007811	Cyp26a1	cytochrome P450, family 26, subfamily a, polypeptide 1
1419184_a_at	Fhl2	NM_010212	Fhl2	four and a half LIM domains 2
1419091_a_at	Anxa2	NM_007585	Anxa2	annexin A2
1419024_at	Ptp4a1	BC003761	Ptp4a1	protein tyrosine phosphatase 4a1
1418912_at	Plxdc2	BB559706	Plxdc2	BB559706 RIKEN full-length enriched, 2 days pregnant adult female ovary Mus musculus cDNA clone E330040D03 3', mRNA sequence.
1418703_at	Rbms1	NM_020296	Rbms1	RNA binding motif, single stranded interacting protein 1
1418631_at	Ube2h	BI694835	Ube2h	ubiquitin-conjugating enzyme E2H
1418572_x_at	Tnfrsf12a	NM_013749	Tnfrsf12a	tumor necrosis factor receptor superfamily, member 12a
1418571_at	Tnfrsf12a	NM_013749	Tnfrsf12a	tumor necrosis factor receptor superfamily, member 12a
1418538_at	Kdelr3	NM_134090	Kdelr3	KDEL (Lys-Asp-Glu-Leu) endoplasmic reticulum protein retention receptor 3
1418367_x_at	Hist2h2aa1	BC010564	Hist2h2aa1	histone 2, H2aa1
1418366_at	Hist2h2aa1	BC010564	Hist2h2aa1	histone 2, H2aa1
1418269_at	Loxl3	NM_013586	Loxl3	lysyl oxidase-like 3
1418251_at	Tulp3	NM_011657	Tulp3	tubby-like protein 3
1418164_at	Epim	NM_007941	Epim	epimorphin
1418072_at	Hist1h2bc	NM_023422	Hist1h2bc	histone 1, H2bc
1418019_at	Cpd	NM_007754	Cpd	carboxypeptidase D
1418004_a_at	1810009M01Rik	NM_023056	1810009M01Rik	RIKEN cDNA 1810009M01 gene
1418000_a_at	Itm2b	NM_008410	Itm2b	integral membrane protein 2B
1417999_at	Itm2b	NM_008410	Itm2b	integral membrane protein 2B
1417982_at	Insig2	AV257512	Insig2	insulin induced gene 2
1417874_at	2310004K06Rik	NM_020050	Tmem9b	RIKEN cDNA 2310004K06 gene
1417817_a_at	2310058J06Rik	BC014727	Wwtr1	RIKEN cDNA 2310058J06 gene
1417790_at	Dok1	BC013066	Dok1	downstream of tyrosine kinase 1
1417566_at	Abhd5	AK007421	Abhd5	abhydrolase domain containing 5
1417534_at	Itgb5	NM_010580	Itgb5	integrin beta 5
1417533_a_at	Itgb5	NM_010580	Itgb5	integrin beta 5
1417490_at	Ctsb	M14222	Ctsb	cathepsin B
1417435_at	Large	BG261907	Large	like-glycosyltransferase
1417423_at	Grina	NM_023168	Grina	glutamate receptor, ionotropic, N-methyl D-asparate-associated protein 1 (glutamate binding)
1417409_at	Jun	NM_010591	Jun	Jun oncogene
1417399_at	Gas6	NM_019521	Gas6	growth arrest specific 6
1417356_at	Peg3	AB003040	Peg3	paternally expressed 3
1417287_at	H13	NM_010376	H13	histocompatibility 13
1417240_at	Zyx	NM_011777	Zyx	zyxin
1417236_at	Ehd3	BM234719	Ehd3	EH-domain containing 3
1417204_at	Kdelr2	AJ278133	Kdelr2	KDEL (Lys-Asp-Glu-Leu) endoplasmic reticulum protein retention receptor 2
1417165_at	Mbd2	NM_010773	Mbd2	methyl-CpG binding domain protein 2
1417149_at	P4ha2	NM_011031	P4ha2	procollagen-proline, 2-oxoglutarate 4-dioxygenase (proline 4-hydroxylase), alpha II polypeptide
1417142_at	4932442K08Rik	NM_024203	4932442K08Rik	RIKEN cDNA 4932442K08 gene
1417111_at	Man1a	BB070019	Man1a	mannosidase 1, alpha
1417018_at	Efemp2	NM_021474	Efemp2	epidermal growth factor-containing fibulin-like extracellular matrix protein 2
1416937_at	Gabarap	BC024621	Gabarap	gamma-aminobutyric acid receptor associated protein
1416903_at	Nucb	NM_008749	Nucb1	nucleobindin
1416836_at	Lrp10	BC011058	Lrp10	low-density lipoprotein receptor-related protein 10
1416831_at	Neu1	AI649303	Neu1	uk30d11.x1 Sugano mouse kidney mkia Mus musculus cDNA clone IMAGE:1970517 3', mRNA sequence.
1416816_at	Nek7	NM_021605	Nek7	NIMA (never in mitosis gene a)-related expressed kinase 7
1416786_at	Acvr1	NM_007394	Acvr1	activin A receptor, type 1
1416749_at	Prss11	NM_019564	Htra1	protease, serine, 11 (Igf binding)
1416695_at	Bzrp	BC002055	Bzrp	benzodiazepine receptor, peripheral
1416687_at	Plod2	BC021352	Plod2	procollagen lysine, 2-oxoglutarate 5-dioxygenase 2
1416683_at	Plxnb2	NM_138749
1416657_at	Akt1	NM_009652	Akt1	thymoma viral proto-oncogene 1
1416656_at	Clic1	NM_033444	Clic1	chloride intracellular channel 1
1416573_at	2310011G23Rik	BC018194	Pofut2	cDNA sequence BC003494
1416572_at	Mmp14	NM_008608	Mmp14	matrix metalloproteinase 14 (membrane-inserted)
1416503_at	Lxn	NM_016753	Lxn	latexin
1416488_at	Ccng2	U95826	Ccng2	cyclin G2
1416487_a_at	Yap	NM_009534	Yap1	yes-associated protein
1416459_at	Arf2	NM_007477	Arf2	ADP-ribosylation factor 2
1416458_at	Arf2	NM_007477	Arf2	ADP-ribosylation factor 2
1416454_s_at	Acta2	NM_007392	Acta2	actin, alpha 2, smooth muscle, aorta
1416435_at	Ltbr	NM_010736	Ltbr	lymphotoxin B receptor
1416409_at	Acox1	AB034914	Acox1	acyl-Coenzyme A oxidase 1, palmitoyl
1416344_at	Lamp2	NM_010685	Lamp2	lysosomal membrane glycoprotein 2
1416330_at	Cd81	NM_133655	Cd81	CD 81 antigen
1416257_at	Capn2	NM_009794	Capn2	calpain 2
1416221_at	Fstl1	BI452727	Fstl1	follistatin-like 1
1416213_x_at	Surf4	BF122782	Surf4	601759914F1 NCI_CGAP_Mam5 Mus musculus cDNA clone IMAGE:4022930 5', mRNA sequence.
1416192_at	Napa	BC004804	Napa	N-ethylmaleimide sensitive fusion protein attachment protein alpha
1416157_at	Vcl	NM_009502	Vcl	vinculin
1416136_at	Mmp2	NM_008610	Mmp2	matrix metalloproteinase 2
1416122_at	Ccnd2	NM_009829	Ccnd2	cyclin D2
1416108_a_at	1200002G13Rik	NM_025360	Tmed3	RIKEN cDNA 1200002G13 gene
1416094_at	Adam9	NM_007404	Adam9	a disintegrin and metalloproteinase domain 9 (meltrin gamma)
1416048_at	Phc2	NM_018774	Phc2	polyhomeotic-like 2 (Drosophila)
1416039_x_at	Cyr61	NM_010516	Cyr61	cysteine rich protein 61
1415976_a_at	Carhsp1	AU080787	Carhsp1	calcium regulated heat stable protein 1
1415975_at	Carhsp1	AU080787	Carhsp1	calcium regulated heat stable protein 1
1415961_at	Itm2c	NM_022417	Itm2c	integral membrane protein 2C
1415951_at	Fkbp10	NM_010221	Fkbp10	FK506 binding protein 10
1415949_at	Cpe	BC010197	Cpe	carboxypeptidase E
1415947_at	Creg	BC027426	Creg1	cellular repressor of E1A-stimulated genes
1415870_at	Calu	NM_007594	Calu	calumenin
1415850_at	Rasa3	NM_009025	Rasa3	RAS p21 protein activator 3
1415838_at	Tde2	AK005203	Serinc1	tumor differentially expressed 2
1415812_at	Gsn	NM_010354		synonym: MGC28083; go_component: cytoskeleton [goid 0005856] [evidence IEA]; go_component: extracellular space [goid 0005615] [evidence TAS] [pmid 12466851]; go_component: cytoplasm [goid 0005737] [evidence ISS] [pmid 12466851]; go_component: actin cytoskeleton [goid 0015629] [evidence ISS] [pmid 12466851]; go_function: structural constituent of cytoskeleton [goid 0005200] [evidence IEA]; go_func…

## Sheet: Fn1
1415824_at	Scd2	BG060909	Scd1	stearoyl-Coenzyme A desaturase 2
1415893_at	Sgpl1	NM_009163	Sgpl1	sphingosine phosphate lyase 1
1418704_at	S100a13	NM_009113	S100a13	S100 calcium binding protein A13
1420867_at	1110032D12Rik	BB609648	Tmed2	RIKEN cDNA 1110032D12 gene
1420868_s_at	1110032D12Rik	BB609648	Tmed2	RIKEN cDNA 1110032D12 gene
1421375_a_at	S100a6	NM_011313	S100a6	S100 calcium binding protein A6 (calcyclin)
1422438_at	Ephx1	NM_010145	Ephx1	epoxide hydrolase 1, microsomal
1423308_at	Tgoln1	AI314055		RIKEN cDNA 0610039N19 gene
1425329_a_at	Dia1	AF332060	Cyb5r3	diaphorase 1 (NADH)
1425472_a_at	Lmna	BC015302	Lmna	lamin A
1426519_at	P4ha1	AI314028	P4ha1	procollagen-proline, 2-oxoglutarate 4-dioxygenase (proline 4-hydroxylase), alpha 1 polypeptide
1426642_at	Fn1	BC004724	Fn1	fibronectin 1
1427318_s_at	Fer1l3	BI555209	Fer1l3	fer-1-like 3, myoferlin (C. elegans)
1428488_at	Pigk	BB646655	Pigk	phosphatidylinositol glycan, class K
1430692_a_at	Sel1h	AK005023	Sel1h	Sel1 (suppressor of lin-12) 1 homolog (C. elegans)
1433498_at	2010005J08Rik	BF585125		602101856F2 NCI_CGAP_Co24 Mus musculus cDNA clone IMAGE:4225380 5', mRNA sequence.
1433499_at	2010005J08Rik	BF585125		602101856F2 NCI_CGAP_Co24 Mus musculus cDNA clone IMAGE:4225380 5', mRNA sequence.
1436507_at	Irak2	AV241470	Irak2	interleukin-1 receptor-associated kinase 2
1448781_at	Nab1	NM_008667	Nab1	Ngfi-A binding protein 1
1450641_at	Vim	M24849	Vim	vimentin
1452217_at	1110004P15Rik	BE570050	Ahnak	RIKEN cDNA 2310047C17 gene
1452752_at	Lepre1	BE283629	Lepre1	leprecan 1
1456388_at	Atp11a	AV378604	Atp11a	ATPase, class VI, type 11A
1456587_x_at		BB407063		BB407063 RIKEN full-length enriched, ES cells Mus musculus cDNA clone C330049D13 3', mRNA sequence.
1460187_at	Sfrp1	BI658627		secreted frizzled-related sequence protein 1

## Sheet: Lamc1
AFFX-BioB-M_at		AFFX-BioB-M
1460279_a_at	Gtf2i	AF043219	Gtf2i	general transcription factor II I
1454174_a_at	C330007P06Rik	AK021190	C330007P06Rik	RIKEN cDNA C330007P06 gene
1452440_at	Tnfsf12	BI730298	Tnfsf12	603350276F1 NIH_MGC_94 Mus musculus cDNA clone IMAGE:5357634 5', mRNA sequence.
1451792_a_at	Pja1	AF335252	Pja1	praja1, RING-H2 motif containing
1451791_at	Tfpi	AF004833	Tfpi	tissue factor pathway inhibitor
1451773_s_at	3010019O03Rik	BC009159	Polr3f	RIKEN cDNA 3010019O03 gene
1451726_at	Mtmr6	BC020019	Mtmr6	myotubularin related protein 6
1450634_at	Atp6v1a1	NM_007508	Atp6v1a	ATPase, H+ transporting, V1 subunit A, isoform 1
1450382_at	Nf2	L28176	Nf2	neurofibromatosis 2
1450295_s_at	D7Ertd458e	NM_009310		DNA segment, Chr 7, ERATO Doi 458, expressed
1448842_at	Cdo1	NM_033037	Cdo1	cysteine dioxygenase 1, cytosolic
1448117_at	Kitl	BB815530	Kitl	kit ligand
1433633_at	Irf2bp2	BB183385		interferon regulatory factor 2 binding protein 2
1431385_a_at	Mbtps1	AK002809	Mbtps1	unnamed protein product; membrane-bound transcription factor protease, site 1 (MGD|MGI:1927235, GB|NM_019709, evidence: BLASTN, 99%, match=3782) putative; Mus musculus adult male kidney cDNA, RIKEN full-length enriched library, clone:0610038M03 product:membrane-bound transcription factor protease, site 1, full insert sequence.
1431196_at	Atp2c1	BG296252	Atp2c1	ATPase, Ca++-sequestering
1430575_a_at	Tpp2	BB484264		tripeptidyl peptidase II
1429617_at	Cyld	BM119209	Cyld	cylindromatosis (turban tumor syndrome)
1429187_at	3930401E15Rik	AV306753	Tmed7	RIKEN cDNA 3930401E15 gene
1428130_at	Lman1	BG071597	Lman1	lectin, mannose-binding, 1
1427831_s_at	Zfp260	L36316	Zfp260	zinc finger protein 260
1427408_a_at	Thrap3	BC012655	Thrap3	thyroid hormone receptor associated protein 3
1426849_at	AI605202	BE947982	Sec24b	expressed sequence AI605202
1425187_at	Sel1h	BC026816	Sel1h	Sel1 (suppressor of lin-12) 1 homolog (C. elegans)
1423886_at	Lamc1	BG066605	Lamc1	laminin, gamma 1
1423885_at	Lamc1	BG066605	Lamc1	laminin, gamma 1
1423307_s_at	Tgoln1	AI314055		RIKEN cDNA 0610039N19 gene
1422620_s_at	Ppap2a	NM_008903	Ppap2a	phosphatidic acid phosphatase 2a
1420899_at	Rab18	AW542340	Rab18	RAB18, member RAS oncogene family
1420873_at	Ptk9	BI662615	Ptk9	protein tyrosine kinase 9
1420816_at	Ywhag	NM_018871	Ywhag	3-monooxgenase/tryptophan 5-monooxgenase activation protein, gamma polypeptide
1419029_at	Ero1l	BM234652	Ero1l	Transcribed sequences
1418231_at	Lims1	BC005621	Lims1	LIM and senescent cell antigen-like domains 1
1417930_at	Nab2	NM_008668	Nab2	Ngfi-A binding protein 2
1417664_a_at	Ndrg3	BE631549	Ndrg3	N-myc downstream regulated 3
1417013_at	Hspb8	AF250139	Hspb8	heat shock 27kDa protein 8
1416583_at	Bad	NM_007522	Bad	Bcl-associated death promoter
1415907_at	Ccnd3	NM_007632	Ccnd3	cyclin D3

## Sheet: Tgfbr2
1460466_at	1700047I17Rik	BB824055		RIKEN cDNA 1700047I17 gene
1456763_at	AI647711	BB365879	AA536749	expressed sequence AA536749
1456700_x_at	Marcks	BB100920		BB100920 RIKEN full-length enriched, 12 days embryo, embryonic body between diaphragm region and neck Mus musculus cDNA clone 9430074M04 3' similar to AL117624 Homo sapiens mRNA; cDNA DKFZp564P1664 (from clone DKFZp564P1664), mRNA sequence.
1455439_a_at	Lgals1	AI642438		lectin, galactose binding, soluble 1
1455398_at	E430036I04Rik	BB333759	Lrrc8c	16 days embryo head cDNA, RIKEN full-length enriched library, clone:C130039P17 product:unknown EST, full insert sequence
1455291_s_at	D6Ertd365e	BG071922		zinc finger/RING finger 2
1455002_at	Ptp4a1	AV331223	Ptp4a1	protein tyrosine phosphatase 4a1
1454899_at	Lpp	BB089138	Lpp	LIM domain containing preferred translocation partner in lipoma
1454808_at	1110008L20Rik	BQ176617	Efha1	RIKEN cDNA 1110008L20 gene
1454642_a_at	Commd3	BB230296		COMM domain containing 3
1453238_s_at	3930401B19Rik	AU018141		AU018141 Mouse two-cell stage embryo cDNA Mus musculus cDNA clone J0749C09 3', mRNA sequence.
1453208_at	2700089E24Rik	AV030118	2700089E24Rik	11 days embryo head cDNA, RIKEN full-length enriched library, clone:6230415F21 product:unknown EST, full insert sequence
1453172_at	Stch	BE533039		stress 70 protein chaperone, microsome-associated, human homolog
1452956_a_at	D12Ertd647e	BI655075	D12Ertd647e	DNA segment, Chr 12, ERATO Doi 647, expressed
1452784_at	Itgav	AK003416	Itgav	integrin alpha V
1452717_at	Slc25a24	BM230959		RIKEN cDNA 2610016M12 gene
1452418_at	1200016E24Rik	BF719154		mab33d12.x1 Soares_NMEBA_branchial_arch Mus musculus cDNA clone IMAGE:3972143 3', mRNA sequence.
1452280_at	Farp1	BB097480	Farp1	FERM, RhoGEF (Arhgef) and pleckstrin domain protein 1 (chondrocyte-derived)
1452274_at	Tex27	BG976649	Zfand3	testis expressed gene 27
1452094_at	P4ha1	AI314028	P4ha1	procollagen-proline, 2-oxoglutarate 4-dioxygenase (proline 4-hydroxylase), alpha 1 polypeptide
1452058_a_at	Rnf11	BI150320	Rnf11	ring finger protein 11
1452056_s_at	Ppp3ca	BQ173889	Ppp3ca	protein phosphatase 3, catalytic subunit, alpha isoform
1451978_at	Loxl1	AF357006	Loxl1	lysyl oxidase-like 1
1451447_at	C330016O16Rik	BC024476	Cuedc1	RIKEN cDNA C330016O16 gene
1451344_at	BC025600	BC025600	BC025600	cDNA sequence BC025600
1451264_at	4930488L10Rik	BC019939	Frmd6	RIKEN cDNA 4930488L10 gene
1451112_s_at	Dap	BC024876	Dap	death-associated protein
1451046_at	Zfpm1	AA014267		zinc finger protein, multitype 1
1450857_a_at	Col1a2	BF227507	Col1a2	procollagen, type I, alpha 2
1450409_a_at	4930570C03Rik	BC022913	4930570C03Rik	RIKEN cDNA 4930570C03 gene
1449507_a_at	Cd47	NM_010581	Cd47	CD47 antigen (Rh-related antigen, integrin-associated signal transducer)
1449441_a_at	Wbp1	NM_016757	Wbp1	WW domain binding protein 1
1449372_at	Dnajc3	BE624323	Dnajc3	DnaJ (Hsp40) homolog, subfamily C, member 3
1449370_at	Sox4	AI428101	Sox4	SRY-box containing gene 4
1449289_a_at	B2m	BF715219	B2m	RIKEN cDNA E130113K22 gene
1449244_at	Cdh2	BC022107	Cdh2	cadherin 2
1449198_a_at	Siat9	BB829192	St3gal5	sialyltransferase 9 (CMP-NeuAc:lactosylceramide alpha-2,3-sialyltransferase)
1449144_at	Gna11	NM_010301	Gna11	guanine nucleotide binding protein, alpha 11
1448919_at	1110055L24Rik	NM_025422	Cd302	RIKEN cDNA 1110055L24 gene
1448867_at	2310004K06Rik	NM_020050	Tmem9b	RIKEN cDNA 2310004K06 gene
1448793_a_at	Sdc4	BC005679	Sdc4	syndecan 4
1448754_at	Rbp1	NM_011254	Rbp1	retinol binding protein 1, cellular
1448406_at	Cri1	BC010712	Cri1	CREBBP/EP300 inhibitory protein 1
1448392_at	Sparc	NM_009242	Sparc	secreted acidic cysteine rich glycoprotein
1448383_at	Mmp14	NM_008608	Mmp14	matrix metalloproteinase 14 (membrane-inserted)
1448254_at	Ptn	BC002064	Ptn	pleiotrophin
1448233_at	Prnp	BE630020	Prnp	prion protein
1448161_a_at	Clcn4-2	NM_011334	Clcn4-2	chloride channel 4-2
1448152_at	Igf2	NM_010514	Igf2	insulin-like growth factor 2
1448118_a_at	Ctsd	NM_009983	Ctsd	cathepsin D
1440167_s_at	Lpp	BB557975		LIM domain containing preferred translocation partner in lipoma
1439381_x_at	Mrvldc1	BB142015		BB142015 RIKEN full-length enriched, adult female vagina Mus musculus cDNA clone 9930013I04 3', mRNA sequence.
1439307_at	Cdh2	BB054169		Transcribed sequences
1439060_s_at	D11Ertd498e	BI251603	Wipi1	RIKEN cDNA 6330406P08 gene
1438910_a_at	Epb7.2	BB782444		erythrocyte protein band 7.2
1438760_x_at	Adam15	BB392633		a disintegrin and metalloproteinase domain 15 (metargidin)
1438011_at	Pcyt1a	BB280291	Pcyt1a	phosphate cytidylyltransferase 1, choline, alpha isoform
1437284_at	Fzd1	BB259670		BB259670 RIKEN full-length enriched, 7 days neonate cerebellum Mus musculus cDNA clone A730090P11 3' similar to L02529 Rattus norvegicus Drosophila polarity gene (frizzled) homologue mRNA, mRNA sequence.
1436714_at	Lpp	BB297498	Lpp	LIM domain containing preferred translocation partner in lipoma
1436542_at	Ptger1	BE948730		prostaglandin E receptor 1 (subtype EP1)
1436336_at	2210013M04Rik	AV075452	2210013M04Rik	RIKEN cDNA 2210013M04 gene
1436297_a_at	Grina	AW212189		glutamate receptor, ionotropic, N-methyl D-asparate-associated protein 1 (glutamate binding)
1436216_s_at	2610204M08Rik	BM234799	2610204M08Rik	RIKEN cDNA 2610204M08 gene
1435948_at	5930418K15Rik	BB309117	5930418K15Rik	RIKEN cDNA 5930418K15 gene
1435902_at	BC036718	BM120193	Nudt18	cDNA sequence BC036718
1435463_s_at	9930104H07Rik	C76327	Myo1d	RIKEN cDNA 9930104H07 gene
1435277_x_at	Nme1	AV156640		AV156640 Mus musculus head C57BL/6J 12-day embryo Mus musculus cDNA clone 3000003N22, mRNA sequence.
1435180_at	Podn	AV227324		podocan
1435083_at	Ctxn	BI155559	Ctxn1	cortexin
1435074_at	2310036D22Rik	AV025807	2310036D22Rik	RIKEN cDNA 2310036D22 gene
1434768_at	Cln2	AI266910		ceroid-lipofuscinosis, neuronal 2
1434690_at	AI181996	BM237177	Lycat	Similar to HSRG1849 (LOC225010), mRNA
1434547_at	Cpd	AW550842	Cpd	carboxypeptidase D
1434479_at	AI413331	AV246911	AI413331	procollagen, type V, alpha 1
1434472_at	5031436O03Rik	AV287497	Dusp3	11 days pregnant adult female ovary and uterus cDNA, RIKEN full-length enriched library, clone:5031436O03 product:unknown EST, full insert sequence
1434348_at	Fez2	BM206792	Fez2	fasciculation and elongation protein zeta 2 (zygin II)
1434310_at	2610024H22Rik	AW546137	Bmpr2	10 days embryo whole body cDNA, RIKEN full-length enriched library, clone:2610024H22 product:unknown EST, full insert sequence
1433895_at	2310003P10Rik	AW495410	2310003P10Rik	RIKEN cDNA 2310003P10 gene
1433770_at	Dpysl2	BQ174209		dihydropyrimidinase-like 2
1431056_a_at	Lpl	AK017272	Lpl	lipoprotein lipase
1429884_at	Fnbp2	AK005172		formin binding protein 2
1429514_at	Ppap2b	AW111876		phosphatidic acid phosphatase type 2B
1429219_at	1200009F10Rik	AK004670	1200009F10Rik	RIKEN cDNA 1700023M03 gene
1428881_at	Kns2	AK014256	Kns2	kinesin 2
1428564_at	1110003A17Rik	AK003337	Zfp579	RIKEN cDNA 1110003A17 gene
1428466_at	Chd3	AK011183	Chd3	chromodomain helicase DNA binding protein 3
1428431_at	2310047A01Rik	BB813478		Similar to hypothetical protein FLJ90798 (LOC382857), mRNA
1428412_at	Smbp	AK004283	Tm9sf3	SM-11044 binding protein
1428309_s_at	1110004D19Rik	AK003410	Pdrg1	RIKEN cDNA 1110004D19 gene
1428308_at	1110004D19Rik	AK003410	Pdrg1	RIKEN cDNA 1110004D19 gene
1428103_at	Adam10	AV327574	Adam10	a disintegrin and metalloprotease domain 10
1427992_a_at	Rab12	BF729629	Rab12	RAB12, member RAS oncogene family
1427894_at	Slitl2	AK012169	Slitl2	DnaJ (Hsp40) homolog, subfamily A, member 3
1426998_at	Tex27	BG976649	Zfand3	testis expressed gene 27
1426801_at	2007-09-08	BB756379	2007-09-08	septin 8
1426680_at	Sepn1	AK003819	Sepn1	RIKEN cDNA 1110019I12 gene
1426454_at	Arhgdib	AK002516	Arhgdib	Rho, GDP dissociation inhibitor (GDI) beta
1426404_a_at	Rnf11	BI150320	Rnf11	ring finger protein 11
1426401_at	Ppp3ca	BQ173889	Ppp3ca	protein phosphatase 3, catalytic subunit, alpha isoform
1426397_at	Tgfbr2	BG793483	Tgfbr2	transforming growth factor, beta receptor II
1426376_at	Dp1	BI249075		deleted in polyposis 1
1426306_a_at	Maged2	AF319976	Maged2	melanoma antigen, family D, 2
1426208_x_at	Plagl1	AF147785	Plagl1	pleiomorphic adenoma gene-like 1
1426095_a_at	Tnfrsf22	AY046551	Tnfrsf22	tumor necrosis factor receptor superfamily, member 22
1426010_a_at	Epb4.1l3	AF177146	Epb4.1l3	erythrocyte protein band 4.1-like 3
1425862_a_at	Pik3c2a	U52193	Pik3c2a	phosphatidylinositol 3-kinase, C2 domain containing, alpha polypeptide
1425576_at	Ahcyl1	BC018218	Ahcyl1	S-adenosylhomocysteine hydrolase-like 1
1425028_a_at	Tpm2	BC024358	Tpm2	tropomyosin 2, beta
1424659_at	Slit2	BG963150	Slit2	slit homolog 2 (Drosophila)
1424280_at	Mospd1	BC018329	Mospd1	motile sperm domain containing 1
1424189_at	Pigc	AK014096	Pigc	phosphatidylinositol glycan, classC
1424176_a_at	Anxa4	BE628614	Anxa4	annexin A4
1424040_at	BC019977	BC019977	Rprc1	cDNA sequence BC019977
1423790_at	Dap	BC024876	Dap	death-associated protein
1423721_at	Tpm1	M22479	Tpm1	tropomyosin 1, alpha
1423669_at	Col1a1	U08020	Col1a1	procollagen, type I, alpha 1
1423392_at	Clic4	BB398988	Clic4	chloride intracellular channel 4 (mitochondrial)
1423333_at	1200007D18Rik	AK003239	1200007D18Rik	RIKEN cDNA 1200007D18 gene
1423077_at	Snx9	BB703513	Snx9	sorting nexin 9
1422827_x_at	Slc35a2	NM_078484	Slc35a2	solute carrier family 35 (UDP-galactose transporter), member 2
1422706_at	Tmepai	AV370981	Tmepai	transmembrane, prostate androgen induced RNA
1422705_at	Tmepai	AV370981	Tmepai	transmembrane, prostate androgen induced RNA
1422662_at	Lgals8	AI987967	Lgals8	lectin, galactose binding, soluble 8
1422514_at	Aebp1	NM_009636	Aebp1	AE binding protein 1
1422491_a_at	Bnip2	AV144704		BCL2/adenovirus E1B 19kDa-interacting protein 1, NIP2
1422466_at	Nxn	BB366804		nucleoredoxin
1422103_a_at	Stat5b	BC024319	Stat5b	signal transducer and activator of transcription 5B
1421813_a_at	Psap	BM212050	Psap	prosaposin
1421694_a_at	Cspg2	NM_019389		chondroitin sulfate proteoglycan 2
1420832_at	Qscn6	AK004880	Qscn6	quiescin Q6
1420624_a_at	Vamp8	NM_016794	Vamp8	vesicle-associated membrane protein 8
1420505_a_at	Stxbp1	AF326545	Stxbp1	syntaxin binding protein 1
1419814_s_at	S100a1	AI266795		S100 calcium binding protein A1
1419738_a_at	Tpm2	AK003186	Tpm2	tropomyosin 2, beta
1419678_at	Lats2	BE986745	Lats2	large tumor suppressor 2
1419647_a_at	Ier3	NM_133662	Ier3	immediate early response 3
1419573_a_at	Lgals1	NM_008495	Lgals1	lectin, galactose binding, soluble 1
1419398_a_at	Dp1	NM_007874	Dp1	deleted in polyposis 1
1419283_s_at	Tns	NM_027884
1418815_at	Cdh2	BC022107	Cdh2	cadherin 2
1418701_at	Comt	NM_007744	Comt	catechol-O-methyltransferase
1418670_s_at	Hspg2	NM_008305		perlecan (heparan sulfate proteoglycan 2)
1418210_at	Pfn2	NM_019410	Pfn2	profilin 2
1418209_a_at	Pfn2	NM_019410	Pfn2	profilin 2
1418136_at	Tgfb1i1	NM_009365	Tgfb1i1	transforming growth factor beta 1 induced transcript 1
1418128_at	Adcy6	NM_007405	Adcy6	adenylate cyclase 6
1418010_a_at	Sh3glb1	BB221842	Sh3glb1	SH3-domain GRB2-like B1 (endophilin)
1417962_s_at	Ghr	NM_010284	Ghr	growth hormone receptor
1417756_a_at	Lsp1	NM_019391	Lsp1	lymphocyte specific 1
1417624_at	Nab1	NM_008667	Nab1	Ngfi-A binding protein 1
1417493_at	Bmi1	M64279	Pcgf4	B lymphoma Mo-MLV insertion region 1
1417291_at	Tnfrsf1a	L26349	Tnfrsf1a	tumor necrosis factor receptor superfamily, member 1a
1417162_at	2310061B02Rik	BC004752	Tmbim1	RIKEN cDNA 2310061B02 gene
1417104_at	Emp3	BC001999	Emp3	epithelial membrane protein 3
1416741_at	Col5a1	AW744319	Col5a1	procollagen, type V, alpha 1
1416740_at	Col5a1	AW744319	Col5a1	procollagen, type V, alpha 1
1416589_at	Sparc	NM_009242	Sparc	secreted acidic cysteine rich glycoprotein
1416537_at	Creld1	NM_133930	Creld1	cysteine-rich with EGF-like domains 1
1416531_at	Gsto1	NM_010362	Gsto1	glutathione S-transferase omega 1
1416407_at	Pea15	AI323543		phosphoprotein enriched in astrocytes 15
1416406_at	Pea15	AI323543		phosphoprotein enriched in astrocytes 15
1416156_at	Vcl	NM_009502	Vcl	vinculin
1416130_at	Prnp	BE630020	Prnp	prion protein
1416101_a_at	Hist1h1c	NM_015786	Hist1h1c	histone 1, H1c
1415986_at	Clcn4-2	NM_011334	Clcn4-2	chloride channel 4-2
1415973_at	Marcks	AW546141		myristoylated alanine rich protein kinase C substrate
1415923_at	Ndn	NM_010882	Ndn	necdin
1415919_at	Npdc1	NM_008721	Npdc1	neural proliferation, differentiation and control gene 1

## Sheet: Vcl
1415812_at	Gsn	NM_010354		synonym: MGC28083; go_component: cytoskeleton [goid 0005856] [evidence IEA]; go_component: extracellular space [goid 0005615] [evidence TAS] [pmid 12466851]; go_component: cytoplasm [goid 0005737] [evidence ISS] [pmid 12466851]; go_component: actin cytoskeleton [goid 0015629] [evidence ISS] [pmid 12466851]; go_function: structural constituent of cytoskeleton [goid 0005200] [evidence IEA]; go_func…
1415838_at	Tde2	AK005203	Serinc1	tumor differentially expressed 2
1415850_at	Rasa3	NM_009025	Rasa3	RAS p21 protein activator 3
1415870_at	Calu	NM_007594	Calu	calumenin
1415949_at	Cpe	BC010197	Cpe	carboxypeptidase E
1415951_at	Fkbp10	NM_010221	Fkbp10	FK506 binding protein 10
1416039_x_at	Cyr61	NM_010516	Cyr61	cysteine rich protein 61
1416094_at	Adam9	NM_007404	Adam9	a disintegrin and metalloproteinase domain 9 (meltrin gamma)
1416122_at	Ccnd2	NM_009829	Ccnd2	cyclin D2
1416157_at	Vcl	NM_009502	Vcl	vinculin
1416221_at	Fstl1	BI452727	Fstl1	follistatin-like 1
1416257_at	Capn2	NM_009794	Capn2	calpain 2
1416330_at	Cd81	NM_133655	Cd81	CD 81 antigen
1416344_at	Lamp2	NM_010685	Lamp2	lysosomal membrane glycoprotein 2
1416409_at	Acox1	AB034914	Acox1	acyl-Coenzyme A oxidase 1, palmitoyl
1416454_s_at	Acta2	NM_007392	Acta2	actin, alpha 2, smooth muscle, aorta
1416458_at	Arf2	NM_007477	Arf2	ADP-ribosylation factor 2
1416459_at	Arf2	NM_007477	Arf2	ADP-ribosylation factor 2
1416487_a_at	Yap	NM_009534	Yap1	yes-associated protein
1416503_at	Lxn	NM_016753	Lxn	latexin
1416572_at	Mmp14	NM_008608	Mmp14	matrix metalloproteinase 14 (membrane-inserted)
1416573_at	2310011G23Rik	BC018194	Pofut2	cDNA sequence BC003494
1416656_at	Clic1	NM_033444	Clic1	chloride intracellular channel 1
1416657_at	Akt1	NM_009652	Akt1	thymoma viral proto-oncogene 1
1416683_at	Plxnb2	NM_138749
1416695_at	Bzrp	BC002055	Bzrp	benzodiazepine receptor, peripheral
1416749_at	Prss11	NM_019564	Htra1	protease, serine, 11 (Igf binding)
1416786_at	Acvr1	NM_007394	Acvr1	activin A receptor, type 1
1416836_at	Lrp10	BC011058	Lrp10	low-density lipoprotein receptor-related protein 10
1416937_at	Gabarap	BC024621	Gabarap	gamma-aminobutyric acid receptor associated protein
1417018_at	Efemp2	NM_021474	Efemp2	epidermal growth factor-containing fibulin-like extracellular matrix protein 2
1417165_at	Mbd2	NM_010773	Mbd2	methyl-CpG binding domain protein 2
1417236_at	Ehd3	BM234719	Ehd3	EH-domain containing 3
1417356_at	Peg3	AB003040	Peg3	paternally expressed 3
1417399_at	Gas6	NM_019521	Gas6	growth arrest specific 6
1417435_at	Large	BG261907	Large	like-glycosyltransferase
1417490_at	Ctsb	M14222	Ctsb	cathepsin B
1417533_a_at	Itgb5	NM_010580	Itgb5	integrin beta 5
1417566_at	Abhd5	AK007421	Abhd5	abhydrolase domain containing 5
1417817_a_at	2310058J06Rik	BC014727	Wwtr1	RIKEN cDNA 2310058J06 gene
1417874_at	2310004K06Rik	NM_020050	Tmem9b	RIKEN cDNA 2310004K06 gene
1418000_a_at	Itm2b	NM_008410	Itm2b	integral membrane protein 2B
1418004_a_at	1810009M01Rik	NM_023056	1810009M01Rik	RIKEN cDNA 1810009M01 gene
1418019_at	Cpd	NM_007754	Cpd	carboxypeptidase D
1418072_at	Hist1h2bc	NM_023422	Hist1h2bc	histone 1, H2bc
1418251_at	Tulp3	NM_011657	Tulp3	tubby-like protein 3
1418366_at	Hist2h2aa1	BC010564	Hist2h2aa1	histone 2, H2aa1
1418367_x_at	Hist2h2aa1	BC010564	Hist2h2aa1	histone 2, H2aa1
1418538_at	Kdelr3	NM_134090	Kdelr3	KDEL (Lys-Asp-Glu-Leu) endoplasmic reticulum protein retention receptor 3
1418571_at	Tnfrsf12a	NM_013749	Tnfrsf12a	tumor necrosis factor receptor superfamily, member 12a
1418572_x_at	Tnfrsf12a	NM_013749	Tnfrsf12a	tumor necrosis factor receptor superfamily, member 12a
1418631_at	Ube2h	BI694835	Ube2h	ubiquitin-conjugating enzyme E2H
1418703_at	Rbms1	NM_020296	Rbms1	RNA binding motif, single stranded interacting protein 1
1419024_at	Ptp4a1	BC003761	Ptp4a1	protein tyrosine phosphatase 4a1
1419091_a_at	Anxa2	NM_007585	Anxa2	annexin A2
1419184_a_at	Fhl2	NM_010212	Fhl2	four and a half LIM domains 2
1419584_at	AI428795	AW492543	AI428795	expressed sequence AI428795
1419648_at	Myo1c	NM_008659	Myo1c	myosin IC
1419649_s_at	Myo1c	NM_008659	Myo1c	myosin IC
1419954_s_at	Tex27	AW539211		testis expressed gene 27
1419979_s_at	Creb3	AU044960		glucosidase beta 2
1420472_at	Mtpn	NM_008098	Mtpn	myotrophin
1420500_at	Dnajc1	NM_007869	Dnajc1	DnaJ (Hsp40) homolog, subfamily C, member 1
1420526_at	Esdn	NM_028523	Dcbld2	endothelial and smooth muscle cell-derived neuropilin-like molecule
1420614_at	Tcte1l	NM_025975	Dynlt3	t-complex-associated-testis-expressed 1-like
1420688_a_at	Sgce	NM_011360	Sgce	sarcoglycan, epsilon
1420813_at	Hdac7a	BB277517	Hdac7a	RIKEN cDNA 4930570C03 gene
1421088_at	Gpc4	BC006622	Gpc4	glypican 4
1421679_a_at	Cdkn1a	NM_007669	Cdkn1a	cyclin-dependent kinase inhibitor 1A (P21)
1421811_at	Thbs1	AI385532	Thbs1	thrombospondin 1
1421814_at	Msn	NM_010833	Msn	moesin
1421832_at	Twsg1	BC004850	Twsg1	twisted gastrulation homolog 1 (Drosophila)
1421871_at	Sh3bgrl	NM_019989	Sh3bgrl	SH3-binding domain glutamic acid-rich protein like
1421947_at	Gng12	NM_025278	Gng12	guanine nucleotide binding protein (G protein), gamma 12
1422208_a_at	Gnb5	BC016135	Gnb5	guanine nucleotide binding protein, beta 5
1422468_at	Ppt1	AF326558	Ppt1	palmitoyl-protein thioesterase 1
1422791_at	Pafah1b2	BB539054	Pafah1b2	platelet-activating factor acetylhydrolase, isoform 1b, alpha2 subunit
1423054_at	Wdr1	AK004644	Wdr1	WD repeat domain 1
1423488_at	Mmd	BC021914	Mmd	monocyte to macrophage differentiation-associated
1423489_at	Mmd	BC021914	Mmd	monocyte to macrophage differentiation-associated
1423505_at	Tagln	BB114067	Tagln	transgelin
1423584_at	Igfbp7	AI481026	Igfbp7	polymerase (RNA) II (DNA directed) polypeptide B
1423586_at	Axl	AA500897	Axl	AXL receptor tyrosine kinase
1423628_s_at	Pcdhga12	BB731207		protocadherin gamma subfamily A, 12
1423746_at	Txndc5	BC016252	Txndc5	thioredoxin domain containing 5
1423906_at	Hsbp1	AK010939	Hsbp1	unnamed protein product; SIMILAR TO HEAT SHOCK FACTOR BINDING PROTEIN 1[Mus musculus] (SPTR|Q9CQZ1, evidence: FASTY, 100%ID, 100%length, match=228) putative; Mus musculus 13 days embryo liver cDNA, RIKEN full-length enriched library, clone:2510008P16 product:SIMILAR TO HEAT SHOCK FACTOR BINDING PROTEIN 1[Mus musculus], full insert sequence.
1423940_at	Yif1	BC011117	Yif1a	Yip1 interacting factor homolog (S. cerevisiae)
1423986_a_at	Scotin	BC010238		scotin gene
1424039_at	1810045K07Rik	BC022616	Tmem66	RIKEN cDNA 1810045K07 gene
1424051_at	Col4a2	BC013560	Col4a2	synonym: MGC7371; Mus musculus procollagen, type IV, alpha 2, mRNA (cDNA clone IMAGE:3487528), complete cds.
1424130_a_at	2310075E07Rik	BC012674		Mus musculus mRNA similar to polymerase I and transcript release factor (cDNA clone MGC:13867 IMAGE:4206082), complete cds.
1424184_at	Acadvl	BC026559	Acadvl	acyl-Coenzyme A dehydrogenase, very long chain
1424239_at	2310066E14Rik	BC006820	2310066E14Rik	RIKEN cDNA 2310066E14 gene
1424382_at	Rcn3	BC025602	Rcn3	reticulocalbin 3, EF-hand calcium binding domain
1424394_at	Sepm	AY043488		selenoprotein M
1424440_at	Mrps6	BC027271	Mrps6	mitochondrial ribosomal protein S6
1424638_at	Cdkn1a	AK007630	Cdkn1a	cyclin-dependent kinase inhibitor 1A (P21)
1424740_at	Creb3	BG070002	Creb3	glucosidase beta 2
1424741_s_at	Creb3	BG070002	Creb3	glucosidase beta 2
1424768_at	Cald1	BI248947	Cald1	caldesmon 1
1424769_s_at	Cald1	BI248947	Cald1	caldesmon 1
1424770_at	Cald1	BI248947	Cald1	caldesmon 1
1425567_a_at	Anxa5	D63423	Anxa5	annexin A5
1425621_at	Trim35	AB060155	Trim35	tripartite motif-containing 35
1425676_a_at	Elovl1	BC006735	Elovl1	elongation of very long chain fatty acids (FEN1/Elo2, SUR4/Elo3, yeast)-like 1
1425803_a_at	Mbd2	AF072245	Mbd2	methyl-CpG binding domain protein 2
1426754_x_at	Ckap4	BB312117	Ckap4	BB312117 RIKEN full-length enriched, adult male corpora quadrigemina Mus musculus cDNA clone B230331K02 3' similar to X69910 H.sapiens p63 mRNA for transmembrane protein, mRNA sequence.
1426755_at	Ckap4	BB312117	Ckap4	BB312117 RIKEN full-length enriched, adult male corpora quadrigemina Mus musculus cDNA clone B230331K02 3' similar to X69910 H.sapiens p63 mRNA for transmembrane protein, mRNA sequence.
1426918_at	Itgb1	BM120341	Itgb1	integrin beta 1 (fibronectin receptor beta)
1427103_at	AI840980	AA049040		expressed sequence AI840980
1427108_at	9530068E07Rik	BM233467	9530068E07Rik	RIKEN cDNA 9530068E07 gene
1427584_at	Amot	U80888	Amot	angiomotin
1428334_at	Ostm1	AK004546	Ostm1	osteopetrosis associated transmembrane protein 1
1428527_at	Snx7	AK011015	Snx7	sorting nexin 7
1428596_at	2700008N14Rik	AV332241	2700008N14Rik	RIKEN cDNA 2700008N14 gene
1428617_at	1700129L13Rik	AK018461	1700129L13Rik	RIKEN cDNA 1700129L13 gene
1428707_at	2610009E16Rik	AK011360	2610009E16Rik	RIKEN cDNA 2610009E16 gene
1428708_x_at	2610009E16Rik	AK011360	2610009E16Rik	RIKEN cDNA 2610009E16 gene
1428785_at	Amotl1	BG917015	Amotl1	angiomotin-like 1
1428794_at	2810012G08Rik	BQ175052	Specc1	RIKEN cDNA B230396K10 gene
1430127_a_at	Ccnd2	AK007904	Ccnd2	cyclin D2
1430307_a_at	Mod1	AK006387	Mod1	malic enzyme, supernatant
1430332_a_at	Gus	AK002832	Gusb	beta-glucuronidase
1431004_at	Loxl2	AI415741		mc78d03.x1 Soares mouse embryo NbME13.5 14.5 Mus musculus cDNA clone IMAGE:354629 3', mRNA sequence.
1431057_a_at	2310046G15Rik	AK009847	Prss23	RIKEN cDNA 2310046G15 gene
1432184_a_at	2610204M08Rik	AK011884	2610204M08Rik	RIKEN cDNA 2610204M08 gene
1433481_at	BC029109	BB027759		cDNA sequence BC029109
1433592_at	Calm1	AW543361	Calm1	calmodulin 1
1433662_s_at	Timp2	BF168458	Timp2	tissue inhibitor of metalloproteinase 2
1433754_at	Mbnl2	BI649713	Mbnl2	muscleblind-like 2
1433776_at	2810489O06Rik	AV149705		RIKEN cDNA 2810489O06 gene
1433833_at	1600019O04Rik	BG064539		RIKEN cDNA 1600019O04 gene
1433924_at	Peg3	BM200248	Peg3	paternally expressed 3
1433926_at	AA409702	BM212035	Dync1li2	hypothetical protein C920003I06
1434177_at	Ece1	AI551117	Ece1	endothelin converting enzyme 1
1434314_s_at	D6Ertd32e	BQ177085	Rab11fip5	DNA segment, Chr 6, ERATO Doi 32, expressed
1434657_at	Gls	BE983473		glutaminase
1434745_at	Ccnd2	BQ175880	Ccnd2	cyclin D2
1434924_at	Phf2	BF468039		PHD finger protein 2
1435087_at	BC039093	BI409907	BC039093	602962275F1 NCI_CGAP_Lu33 Mus musculus cDNA clone IMAGE:5117586 5', mRNA sequence.
1435358_at	C330016O16Rik	BB400076		RIKEN cDNA C330016O16 gene
1435520_at	Msi2h	BQ174527		15 days embryo head cDNA, RIKEN full-length enriched library, clone:D930036O22 product:unclassifiable, full insert sequence
1435644_at	G431001E03Rik	BM234433	G431001E03Rik	RIKEN cDNA G431001E03 gene
1436332_at	Hspb6	BB755506	Hspb6	Similar to heat shock 20-kDa protein (LOC243912), mRNA
1436508_at	2410014A08Rik	BB000110	2410014A08Rik	RIKEN cDNA 2410014A08 gene
1436514_at	9530073D23Rik	BB530689	Gpc4	0 day neonate lung cDNA, RIKEN full-length enriched library, clone:E030011F10 product:unknown EST, full insert sequence
1436729_at	2600003E23Rik	AV328634		RIKEN cDNA 2600003E23 gene
1436991_x_at	Gsn	AV025559		gelsolin
1437308_s_at	F2r	AV024285		AV024285 Mus musculus adult C57BL/6J lung Mus musculus cDNA clone 1200001P22, mRNA sequence.
1437434_a_at	5031439A09Rik	BM241735	5031439A09Rik	RIKEN cDNA 5031439A09 gene
1437503_a_at	Scotin	BB533076		BB533076 RIKEN full-length enriched, 0 day neonate lung Mus musculus cDNA clone E030028E01 3', mRNA sequence.
1437671_x_at	2310046G15Rik	BB378796		BB378796 RIKEN full-length enriched, 16 days embryo head Mus musculus cDNA clone C130095M22 3', mRNA sequence.
1437785_at	8430403M15Rik	AV364944		RIKEN cDNA 8430403M15 gene
1438038_at	4930402H24Rik	C78926		RIKEN cDNA 4930402H24 gene
1438133_a_at	Cyr61	BM202770		cysteine rich protein 61
1438948_x_at	Bzrp	AV101079		AV101079 Mus musculus C57BL/6J ES cell Mus musculus cDNA clone 2410071K12, mRNA sequence.
1438971_x_at	Ube2h	BB447627		BB447627 RIKEN full-length enriched, 9 days embryo Mus musculus cDNA clone D030062F12 3', mRNA sequence.
1439234_a_at	2410018G23Rik	BE200117		RIKEN cDNA 2410018G23 gene
1439235_x_at	2410018G23Rik	BE200117		RIKEN cDNA 2410018G23 gene
1439454_x_at	2410018G23Rik	AV337733		RIKEN cDNA 2410018G23 gene
1439496_at	4921524J06Rik	BG073340		Adult male eyeball cDNA, RIKEN full-length enriched library, clone:7530422H18 product:unclassifiable, full insert sequence
1447800_x_at	Tcn2	AV085634		AV085634 Mus musculus tongue C57BL/6J adult Mus musculus cDNA clone 2310014F03, mRNA sequence.
1448194_a_at	H19	NM_023123
1448200_at	Tcn2	NM_015749	Tcn2	transcobalamin 2
1448213_at	Anxa1	NM_010730	Anxa1	annexin A1
1448259_at	Fstl1	BI452727	Fstl1	follistatin-like 1
1448316_at	Cklfsf3	NM_024217	Cmtm3	chemokine-like factor super family 3
1448339_at	2010200I23Rik	BE986812	Tmem30a	cytochrome c oxidase, subunit VIIa 2
1448364_at	Ccng2	U95826	Ccng2	cyclin G2
1448498_at	Rps6ka4	NM_019924	Rps6ka4	ribosomal protein S6 kinase, polypeptide 4
1448605_at	Rhoc	NM_007484	Rhoc	ras homolog gene family, member C
1448621_a_at	Smpd1	NM_011421	Smpd1	sphingomyelin phosphodiesterase 1, acid lysosomal
1448732_at	Ctsb	M14222	Ctsb	cathepsin B
1448858_at	Ulk2	NM_013881	Ulk2	Unc-51 like kinase 2 (C. elegans)
1448865_at	Hsd17b7	NM_010476	Hsd17b7	hydroxysteroid (17-beta) dehydrogenase 7
1448908_at	Ppap2b	NM_080555	Ppap2b	phosphatidic acid phosphatase type 2B
1448914_a_at	Csf1	BM233698		colony stimulating factor 1 (macrophage)
1449145_a_at	Cav	AB029929	Cav1	caveolin, caveolae protein
1449183_at	Comt	NM_007744	Comt	catechol-O-methyltransferase
1449632_s_at	Fkbp10	AI325255		ms40a11.x1 Life Tech mouse embryo 13 5dpc 10666014 Mus musculus cDNA clone IMAGE:614012 3' similar to gb:L07063 Mus musculus JB6 FKBP65 binding protein mRNA, complete (MOUSE);, mRNA sequence.
1449929_at	Tcte1l	NM_025975	Dynlt3	t-complex-associated-testis-expressed 1-like
1450073_at	Kif3b	BB448784	Kif3b	kinesin family member 3B
1450097_s_at	Gna12	BF302166	Gna12	guanine nucleotide binding protein, alpha 12
1450099_a_at	Gba	NM_008094	Gba	glucosidase, beta; acid
1450105_at	Adam10	BG921598	Adam10	a disintegrin and metalloprotease domain 10
1450377_at	Thbs1	AI385532	Thbs1	thrombospondin 1
1450378_at	Tapbp	AF043943	Tapbp	TAP binding protein
1450379_at	Msn	NM_010833	Msn	moesin
1450781_at	Hmga2	X58380	Hmga2	high mobility group AT-hook 2
1450784_at	Reck	NM_016678	Reck	reversion-inducing-cysteine-rich protein with kazal motifs
1450843_a_at	Serpinh1	BI220012		serine (or cysteine) proteinase inhibitor, clade H, member 1
1450852_s_at	F2r	BQ173958	F2r	coagulation factor II (thrombin) receptor
1451119_a_at	Fbln1	BC007140	Fbln1	fibulin 1
1451132_at	Pbxip1	AV220340	Pbxip1	pre-B-cell leukemia transcription factor interacting protein 1
1451134_a_at	2410018G23Rik	BC026789	Tm2d2	RIKEN cDNA 2410018G23 gene
1451196_at	2310076K21Rik	BC025125	Ypel5	RIKEN cDNA 2310076K21 gene
1451241_at	Lamb1-1	BG970109	Lamb1-1	laminin B1 subunit 1
1451413_at	Cast	AB026997	Cast	calpastatin
1451450_at	2010011I20Rik	AK008190	2010011I20Rik	RIKEN cDNA 2010011I20 gene
1451746_a_at	Apg12l	AK016474	Atg12	autophagy 12-like (S. cerevisiae)
1452035_at	Col4a1	BF158638	Col4a1	procollagen, type IV, alpha 1
1452170_at	2010209O12Rik	BC019714	2010209O12Rik	RIKEN cDNA 2010209O12 gene
1452181_at	Ckap4	BB312117	Ckap4	BB312117 RIKEN full-length enriched, adult male corpora quadrigemina Mus musculus cDNA clone B230331K02 3' similar to X69910 H.sapiens p63 mRNA for transmembrane protein, mRNA sequence.
1452283_at	AW123240	BC004678	Rassf8	expressed sequence AW123240
1452328_s_at	Pja2	BF160731	Pja2	praja 2, RING-H2 motif containing
1452428_a_at	B2m	AI099111	B2m	beta-2 microglobulin
1452540_a_at	Hist1h2bc	M25487	Hist1h2bp	histone 1, H2bp
1452545_a_at	Itgb1	U37029	Itgb1	integrin beta 1 (fibronectin receptor beta)
1452783_at	1600019O04Rik	AK005500	Fndc3b	RIKEN cDNA 1600019O04 gene
1453593_at	1700110N18Rik	BG066866		RIKEN cDNA 1700110N18 gene
1454658_at	Ilvbl	BI408416		ilvB (bacterial acetolactate synthase)-like
1454811_a_at	Tde2	AV026664	Serinc1	AV026664 Mus musculus adult C57BL/6J liver Mus musculus cDNA clone 1300001D01, mRNA sequence.
1454862_at	Phldb2	AV253284		RIKEN cDNA C820004H04 gene
1455019_x_at	Ckap4	BB818012		cytoskeleton-associated protein 4
1455089_at	Gng12	AW228775	Gng12	guanine nucleotide binding protein (G protein), gamma 12
1455247_at	Amotl1	BB767281		angiomotin-like 1
1455827_at	Mbnl2	BB003847	Mbnl2	muscleblind-like 2
1455956_x_at	Ccnd2	AV310588		AV310588 RIKEN full-length enriched, 8 days embryo Mus musculus cDNA clone 5730591G06 3' similar to M83749 Mouse D-type cyclin (CYL2) mRNA, mRNA sequence.
1456080_a_at	Tde1	BM239368	Serinc3	tumor differentially expressed 1
1456085_x_at	Cd151	AV169215		AV169215 Mus musculus head C57BL/6J 13-day embryo Mus musculus cDNA clone 3110082K13, mRNA sequence.
1456195_x_at	Itgb5	BB543979		BB543979 RIKEN full-length enriched, 0 day neonate eyeball Mus musculus cDNA clone E130214B14 3' similar to AF043257 Mus musculus beta5B integrin mRNA, mRNA sequence.
1456312_x_at	Gsn	AV224521		gelsolin
1456733_x_at	Serpinh1	BB329489		BB329489 RIKEN full-length enriched, 4 days neonate thymus Mus musculus cDNA clone B630008L19 3', mRNA sequence.
1457248_x_at	Hsd17b7	BB554029		BB554029 RIKEN full-length enriched, 2 days pregnant adult female ovary Mus musculus cDNA clone E330010H16 3', mRNA sequence.
1457825_x_at	Tcn2	BB515151		BB515151 RIKEN full-length enriched, 16 days neonate heart Mus musculus cDNA clone D830007B12 3' similar to AF090686 Mus musculus transcobalmin II (Tcn2) mRNA, mRNA sequence.
1458440_at	B230396K10Rik	BB827631		RIKEN cDNA B230396K10 gene
1459854_s_at	Tcte1l	AV059518		AV059518 Mus musculus pancreas C57BL/6J adult Mus musculus cDNA clone 1810059B22, mRNA sequence.
1460220_a_at	Csf1	BM233698		colony stimulating factor 1 (macrophage)
1460287_at	Timp2	M93954	Timp2	tissue inhibitor of metalloproteinase 2
1460302_at	Thbs1	AI385532	Thbs1	thrombospondin 1
1460330_at	Anxa3	AW702161	Anxa3	annexin A3
1460344_at	2310033F14Rik	AV220340	Pbxip1	pre-B-cell leukemia transcription factor interacting protein 1
1460351_at	S100a11	BC021916	S100a11	S100 calcium binding protein A11 (calizzarin)
1460436_at	Ndst1	BI652065	Ndst1	N-deacetylase/N-sulfotransferase (heparan glucosaminyl) 1
1460717_at	Tspyl	AF042180	Tspyl1	testis-specific protein, Y-encoded-like
